# Supplementary material for: Comparative assessment of the capability of machine learning-based radiomic models for predicting omental metastasis in locally advanced gastric cancer
Source: Sci Rep. 2024 Jul 13;14:16208. doi: 10.1038/s41598-024-66979-x (PMC11246510; doi:10.1038/s41598-024-66979-x)
Supplement: Supplementary file 1 — Supplementary Information 1. [file 41598_2024_66979_MOESM1_ESM.xlsx]

## Sheet: training and test radiomic feat
Additional file 1: Types of radiomics features
fileName	diagnostics_Versions_PyRadiomics	diagnostics_Versions_Numpy	diagnostics_Versions_SimpleITK	diagnostics_Versions_PyWavelet	diagnostics_Versions_Python	diagnostics_Configuration_Settings	diagnostics_Configuration_EnabledImageTypes	diagnostics_Image-original_Hash	diagnostics_Image-original_Dimensionality	diagnostics_Image-original_Spacing	diagnostics_Image-original_Size	diagnostics_Image-original_Mean	diagnostics_Image-original_Minimum	diagnostics_Image-original_Maximum	diagnostics_Mask-original_Hash	diagnostics_Mask-original_Spacing	diagnostics_Mask-original_Size	diagnostics_Mask-original_BoundingBox	diagnostics_Mask-original_VoxelNum	diagnostics_Mask-original_VolumeNum	diagnostics_Mask-original_CenterOfMassIndex	diagnostics_Mask-original_CenterOfMass	diagnostics_Image-interpolated_Spacing	diagnostics_Image-interpolated_Size	diagnostics_Image-interpolated_Mean	diagnostics_Image-interpolated_Minimum	diagnostics_Image-interpolated_Maximum	diagnostics_Mask-interpolated_Spacing	diagnostics_Mask-interpolated_Size	diagnostics_Mask-interpolated_BoundingBox	diagnostics_Mask-interpolated_VoxelNum	diagnostics_Mask-interpolated_VolumeNum	diagnostics_Mask-interpolated_CenterOfMassIndex	diagnostics_Mask-interpolated_CenterOfMass	diagnostics_Mask-interpolated_Mean	diagnostics_Mask-interpolated_Minimum	diagnostics_Mask-interpolated_Maximum	original_shape_Elongation	original_shape_Flatness	original_shape_LeastAxisLength	original_shape_MajorAxisLength	original_shape_Maximum2DDiameterColumn	original_shape_Maximum2DDiameterRow	original_shape_Maximum2DDiameterSlice	original_shape_Maximum3DDiameter	original_shape_MeshVolume	original_shape_MinorAxisLength	original_shape_Sphericity	original_shape_SurfaceArea
gastric1002.nrrd	v3.0	1.18.2	1.2.4	1.0.0	3.7.3	{'minimumROIDimensions': 2, 'minimumROISize': None, 'normalize': False, 'normalizeScale': 1, 'removeOutliers': None, 'resampledPixelSpacing': [3.0, 3.0, 3.0], 'interpolator': 3, 'preCrop': False, 'padDistance': 5, 'distances': [1], 'force2D': False, 'force2Ddimension': 0, 'resegmentRange': None, 'label': 1, 'additionalInfo': True, 'binWidth': 25.0}	{'Original': {}, 'Wavelet': {}}	c1f53b08a7231ce05760c0695b3e846a1a5002a9	3D	(0.84375, 0.84375, 2.0)	(512, 512, 237)	-643.806	-1024	1594	449c1ae59f8ddbc18baa7a897d4ce9518bc8ef6d	(0.84375, 0.84375, 2.0)	(512, 512, 237)	(264, 167, 176, 79, 50, 6)	5212	1	(312.4710283960092, 193.81983883346123, 177.5069071373753)	(49.06930520913281, -183.0426359842671, 1495.0138142747505)	(3.0, 3.0, 3.0)	(34, 26, 15)	-86.9415	-1046	295	(3.0, 3.0, 3.0)	(34, 26, 15)	(5, 6, 5, 22, 14, 4)	334	1	(18.107784431137723, 12.865269461077844, 5.979041916167665)	(47.8233532934132, -183.90419161676647, 1494.437125748503)	47.6766	-19	112	0.477869	0.169892	10.5908	62.3381	63.0714	37.108	69.2604	69.3253	8529.75	29.7894	0.505194	3996.23
gastric1003.nrrd	v3.0	1.18.2	1.2.4	1.0.0	3.7.3	{'minimumROIDimensions': 2, 'minimumROISize': None, 'normalize': False, 'normalizeScale': 1, 'removeOutliers': None, 'resampledPixelSpacing': [3.0, 3.0, 3.0], 'interpolator': 3, 'preCrop': False, 'padDistance': 5, 'distances': [1], 'force2D': False, 'force2Ddimension': 0, 'resegmentRange': None, 'label': 1, 'additionalInfo': True, 'binWidth': 25.0}	{'Original': {}, 'Wavelet': {}}	6cfc88466c0a1306ebe526c01f563c1da050a78a	3D	(0.84375, 0.84375, 2.0)	(512, 512, 220)	-665.206	-1024	3071	83d2c5dd0391c9c6bb808cadf8ede3dfd2cc18dc	(0.84375, 0.84375, 2.0)	(512, 512, 220)	(262, 176, 173, 78, 59, 12)	11908	1	(304.36622438696673, 203.51133691635874, 178.35303997312732)	(39.23087682650316, -193.86543447682226, 1287.5060799462544)	(3.0, 3.0, 3.0)	(34, 28, 19)	0.105318	-1043	1027	(3.0, 3.0, 3.0)	(34, 28, 19)	(6, 5, 5, 22, 17, 8)	601	1	(17.076539101497506, 12.81198003327787, 8.37936772046589)	(38.72961730449252, -194.06405990016634, 1286.4381031613973)	55.0616	-335	117	0.498614	0.340109	22.5756	66.3776	63.6396	42.107	64.7611	71.8749	15449.6	33.0968	0.43318	6925.13
gastric1004.nrrd	v3.0	1.18.2	1.2.4	1.0.0	3.7.3	{'minimumROIDimensions': 2, 'minimumROISize': None, 'normalize': False, 'normalizeScale': 1, 'removeOutliers': None, 'resampledPixelSpacing': [3.0, 3.0, 3.0], 'interpolator': 3, 'preCrop': False, 'padDistance': 5, 'distances': [1], 'force2D': False, 'force2Ddimension': 0, 'resegmentRange': None, 'label': 1, 'additionalInfo': True, 'binWidth': 25.0}	{'Original': {}, 'Wavelet': {}}	c80a909f31c86bd7bc622aedc0fdb9a6d76f70f6	3D	(0.69140625, 0.69140625, 2.0)	(512, 512, 397)	-612.558	-1024	3071	20ff57005479f70dd6d6ab8c541fbd26012aa36e	(0.69140625, 0.69140625, 2.0)	(512, 512, 397)	(193, 76, 143, 107, 64, 12)	25733	1	(249.7493879454397, 110.89495977927176, 149.14716511871916)	(1.0239908841516865, -199.98082859011288, 1335.7943302374383)	(3.0, 3.0, 3.0)	(37, 27, 19)	-35.3351	-1031	656	(3.0, 3.0, 3.0)	(37, 27, 19)	(7, 6, 5, 23, 14, 8)	883	1	(18.269535673839183, 13.216308040770102, 9.039637599093998)	(1.3086070215175454, -199.8510758776897, 1335.118912797282)	56.0181	-193	114	0.631074	0.354256	22.6154	63.8392	64.7611	44.5982	70.6116	72.6842	23331.4	40.2873	0.525541	7513.42
gastric1005.nrrd	v3.0	1.18.2	1.2.4	1.0.0	3.7.3	{'minimumROIDimensions': 2, 'minimumROISize': None, 'normalize': False, 'normalizeScale': 1, 'removeOutliers': None, 'resampledPixelSpacing': [3.0, 3.0, 3.0], 'interpolator': 3, 'preCrop': False, 'padDistance': 5, 'distances': [1], 'force2D': False, 'force2Ddimension': 0, 'resegmentRange': None, 'label': 1, 'additionalInfo': True, 'binWidth': 25.0}	{'Original': {}, 'Wavelet': {}}	14ce50af7ab8e3a78b0fc0f4b35f9909d5f48053	3D	(0.84375, 0.84375, 2.0)	(512, 512, 220)	-695.666	-1024	3071	fa591d0904f64a13fdc3b70dd0173e99b7758e00	(0.84375, 0.84375, 2.0)	(512, 512, 220)	(233, 167, 125, 30, 40, 9)	2725	1	(249.7343119266055, 183.91706422018348, 129.32807339449542)	(0.13520068807338248, -179.39810206422013, 1221.1561467889908)	(3.0, 3.0, 3.0)	(20, 24, 17)	-104.271	-1031	1120	(3.0, 3.0, 3.0)	(20, 24, 17)	(6, 6, 5, 8, 11, 6)	138	1	(9.782608695652174, 10.26086956521739, 7.833333333333333)	(-0.15217391304347672, -179.71739130434776, 1220.5)	59.8406	-376	167	0.561468	0.338594	11.5382	34.0769	25.632	32.311	30.1496	36.2491	3493.12	19.1331	0.667505	1667.91
gastric1006.nrrd	v3.0	1.18.2	1.2.4	1.0.0	3.7.3	{'minimumROIDimensions': 2, 'minimumROISize': None, 'normalize': False, 'normalizeScale': 1, 'removeOutliers': None, 'resampledPixelSpacing': [3.0, 3.0, 3.0], 'interpolator': 3, 'preCrop': False, 'padDistance': 5, 'distances': [1], 'force2D': False, 'force2Ddimension': 0, 'resegmentRange': None, 'label': 1, 'additionalInfo': True, 'binWidth': 25.0}	{'Original': {}, 'Wavelet': {}}	ec00fa441606eaa82678b8b67de417192f680d86	3D	(0.69140625, 0.69140625, 2.0)	(512, 512, 408)	-659.062	-1024	3071	b607380692ed8d3f5e2e198bc147eaeec9cd8d13	(0.69140625, 0.69140625, 2.0)	(512, 512, 408)	(173, 156, 146, 88, 61, 13)	22530	1	(222.9855304039059, 184.66391478029294, 152.26209498446516)	(-17.480707494174425, -178.97651204643802, 1169.0241899689302)	(3.0, 3.0, 3.0)	(33, 26, 20)	-64.1557	-1042	915	(3.0, 3.0, 3.0)	(33, 26, 20)	(6, 6, 5, 20, 14, 9)	827	1	(16.957678355501812, 12.102781136638452, 9.32285368802902)	(-17.626964933494563, -179.1916565900846, 1168.968561064087)	67.3676	-63	164	0.724244	0.342621	18.5586	54.1664	61.1882	46.9574	55.1543	64.6916	21956.6	39.2297	0.566241	6696.68
gastric1007.nrrd	v3.0	1.18.2	1.2.4	1.0.0	3.7.3	{'minimumROIDimensions': 2, 'minimumROISize': None, 'normalize': False, 'normalizeScale': 1, 'removeOutliers': None, 'resampledPixelSpacing': [3.0, 3.0, 3.0], 'interpolator': 3, 'preCrop': False, 'padDistance': 5, 'distances': [1], 'force2D': False, 'force2Ddimension': 0, 'resegmentRange': None, 'label': 1, 'additionalInfo': True, 'binWidth': 25.0}	{'Original': {}, 'Wavelet': {}}	a3145ce890429442da56be1cffb5f8ac23dc0e8d	3D	(0.798828125, 0.798828125, 2.0)	(512, 512, 318)	-602.989	-1024	3071	5846e1319620095697ce2844c62fe6b6930d29fb	(0.798828125, 0.798828125, 2.0)	(512, 512, 318)	(208, 179, 170, 52, 45, 7)	6301	1	(232.99666719568322, 197.52483732740833, 172.9076337089351)	(-13.97629515032341, -195.31219049431638, 1408.0152674178703)	(3.0, 3.0, 3.0)	(26, 24, 16)	-4.29838	-1050	395	(3.0, 3.0, 3.0)	(26, 24, 16)	(6, 6, 5, 13, 10, 5)	308	1	(11.662337662337663, 10.00974025974026, 6.8896103896103895)	(-14.012987012987068, -195.9707792207792, 1407.3688311688313)	49.237	-123	114	0.722915	0.478684	17.7746	37.1323	36.4966	32.311	40.2492	45.8912	8003.25	26.8435	0.548678	3526.51
gastric1008.nrrd	v3.0	1.18.2	1.2.4	1.0.0	3.7.3	{'minimumROIDimensions': 2, 'minimumROISize': None, 'normalize': False, 'normalizeScale': 1, 'removeOutliers': None, 'resampledPixelSpacing': [3.0, 3.0, 3.0], 'interpolator': 3, 'preCrop': False, 'padDistance': 5, 'distances': [1], 'force2D': False, 'force2Ddimension': 0, 'resegmentRange': None, 'label': 1, 'additionalInfo': True, 'binWidth': 25.0}	{'Original': {}, 'Wavelet': {}}	baeea175e52d3644419474117b08d210ece63691	3D	(0.84375, 0.84375, 2.0)	(512, 512, 249)	-711.145	-1024	1670	94bfb90d9aa10e00a223cd237e52f93bd7dbdc0e	(0.84375, 0.84375, 2.0)	(512, 512, 249)	(186, 149, 192, 127, 119, 20)	62207	1	(258.38764126223737, 193.10289838764126, 199.69143343996657)	(9.43644731501277, -199.1475544854277, 784.8828668799331)	(3.0, 3.0, 3.0)	(47, 46, 25)	-64.1609	-1042	325	(3.0, 3.0, 3.0)	(47, 46, 25)	(10, 6, 6, 31, 29, 13)	3259	1	(25.57471617060448, 17.89659404725376, 10.931880945075177)	(10.22414851181344, -199.31021785823873, 784.7956428352255)	67.9153	-503	192	0.76883	0.420702	36.4298	86.5928	91.7824	87.0517	102.616	102.616	86350.5	66.5752	0.398158	23728.6
gastric1009.nrrd	v3.0	1.18.2	1.2.4	1.0.0	3.7.3	{'minimumROIDimensions': 2, 'minimumROISize': None, 'normalize': False, 'normalizeScale': 1, 'removeOutliers': None, 'resampledPixelSpacing': [3.0, 3.0, 3.0], 'interpolator': 3, 'preCrop': False, 'padDistance': 5, 'distances': [1], 'force2D': False, 'force2Ddimension': 0, 'resegmentRange': None, 'label': 1, 'additionalInfo': True, 'binWidth': 25.0}	{'Original': {}, 'Wavelet': {}}	eb57cd4874b665481f4f91103b50e64e11488284	3D	(0.84375, 0.84375, 2.0)	(512, 512, 230)	-664.617	-1024	1703	ac6edea5eccf2ba41abf8a46414ee68e6665fe93	(0.84375, 0.84375, 2.0)	(512, 512, 230)	(256, 145, 169, 121, 129, 29)	66770	1	(320.83413209525236, 205.3400778792871, 181.69463831061853)	(64.12567395536917, -177.82243428935152, 1090.389276621237)	(3.0, 3.0, 3.0)	(46, 48, 31)	-2.61843	-1044	1178	(3.0, 3.0, 3.0)	(46, 48, 31)	(6, 6, 6, 34, 36, 19)	3564	1	(23.778058361391693, 22.38608305274972, 14.017957351290685)	(63.83417508417509, -177.84175084175084, 1090.553872053872)	58.9464	-438	152	0.689395	0.374861	41.0352	109.468	103.576	112.089	99.363	117.729	94908.4	75.4666	0.365141	27556.7
gastric1010.nrrd	v3.0	1.18.2	1.2.4	1.0.0	3.7.3	{'minimumROIDimensions': 2, 'minimumROISize': None, 'normalize': False, 'normalizeScale': 1, 'removeOutliers': None, 'resampledPixelSpacing': [3.0, 3.0, 3.0], 'interpolator': 3, 'preCrop': False, 'padDistance': 5, 'distances': [1], 'force2D': False, 'force2Ddimension': 0, 'resegmentRange': None, 'label': 1, 'additionalInfo': True, 'binWidth': 25.0}	{'Original': {}, 'Wavelet': {}}	0a6886a43b371c582234d36132ddd1d79a0c3735	3D	(0.84375, 0.84375, 2.0)	(512, 512, 220)	-729.773	-1024	1708	03cd68a9d96a05c575978559276efb5576b626ba	(0.84375, 0.84375, 2.0)	(512, 512, 220)	(259, 197, 143, 75, 54, 20)	11607	1	(284.46428879124664, 226.701387093995, 151.92969759627812)	(35.43861866761435, -149.79882963944172, 1032.3593951925563)	(3.0, 3.0, 3.0)	(33, 27, 25)	-134.621	-1049	315	(3.0, 3.0, 3.0)	(33, 27, 25)	(6, 6, 5, 21, 15, 14)	638	1	(12.793103448275861, 13.531347962382446, 11.078369905956112)	(35.87931034482759, -149.40595611285266, 1032.2351097178685)	61.4545	-899	148	0.75187	0.464466	23.9707	51.6091	58.9406	44.5982	64.1327	67.3498	16589.2	38.8033	0.535288	5876.44
gastric1011.nrrd	v3.0	1.18.2	1.2.4	1.0.0	3.7.3	{'minimumROIDimensions': 2, 'minimumROISize': None, 'normalize': False, 'normalizeScale': 1, 'removeOutliers': None, 'resampledPixelSpacing': [3.0, 3.0, 3.0], 'interpolator': 3, 'preCrop': False, 'padDistance': 5, 'distances': [1], 'force2D': False, 'force2Ddimension': 0, 'resegmentRange': None, 'label': 1, 'additionalInfo': True, 'binWidth': 25.0}	{'Original': {}, 'Wavelet': {}}	3e047598ce7fef6a0805b19c3065795decb55d09	3D	(0.8437499999999999, 0.8437499999999999, 1.9999999999999998)	(512, 512, 220)	-765.756	-1024	1846	df040da6cb036a5f699eeaaefd2d3613ac659b87	(0.8437499999999999, 0.8437499999999999, 1.9999999999999998)	(512, 512, 220)	(179, 200, 115, 50, 41, 13)	11915	1	(203.4304657994125, 218.42903902643727, 121.89315988250105)	(-22.93366948174571, -155.77862332144363, 1139.886319765002)	(3.0, 3.0, 3.0)	(26, 23, 20)	-32.8439	-1025	1725	(3.0, 3.0, 3.0)	(26, 23, 20)	(5, 6, 6, 14, 11, 8)	599	1	(12.00500834724541, 10.145242070116861, 9.86143572621035)	(-22.48497495826377, -155.56427378964946, 1139.1843071786311)	104.93	12	153	0.767384	0.608195	24.8394	40.8412	46.9574	36.6197	45.793	48.1871	15743.2	31.3409	0.540389	5621.34
gastric1012.nrrd	v3.0	1.18.2	1.2.4	1.0.0	3.7.3	{'minimumROIDimensions': 2, 'minimumROISize': None, 'normalize': False, 'normalizeScale': 1, 'removeOutliers': None, 'resampledPixelSpacing': [3.0, 3.0, 3.0], 'interpolator': 3, 'preCrop': False, 'padDistance': 5, 'distances': [1], 'force2D': False, 'force2Ddimension': 0, 'resegmentRange': None, 'label': 1, 'additionalInfo': True, 'binWidth': 25.0}	{'Original': {}, 'Wavelet': {}}	6a5668076a8352e9f17ab5b0ee818c6b98abfd88	3D	(0.84375, 0.84375, 2.0)	(512, 512, 220)	-747.434	-1024	2840	bf00cbd5c0dd5d6b0322e386d448a33707452b0d	(0.84375, 0.84375, 2.0)	(512, 512, 220)	(239, 177, 152, 37, 24, 5)	1533	1	(259.7847358121331, 191.39204174820614, 154.2133072407045)	(8.61524584148728, -187.59108977495106, -524.4733855185909)	(3.0, 3.0, 3.0)	(22, 19, 15)	-47.2195	-1047	359	(3.0, 3.0, 3.0)	(22, 19, 15)	(5, 6, 5, 11, 7, 4)	91	1	(10.54945054945055, 9.483516483516484, 6.65934065934066)	(8.14835164835165, -187.54945054945054, -524.421978021978)	54.6044	-31	125	0.632674	0.319223	9.33446	29.2412	33.1361	21.8403	30.5941	33.6749	2238.75	18.5002	0.606119	1365.41
gastric1013.nrrd	v3.0	1.18.2	1.2.4	1.0.0	3.7.3	{'minimumROIDimensions': 2, 'minimumROISize': None, 'normalize': False, 'normalizeScale': 1, 'removeOutliers': None, 'resampledPixelSpacing': [3.0, 3.0, 3.0], 'interpolator': 3, 'preCrop': False, 'padDistance': 5, 'distances': [1], 'force2D': False, 'force2Ddimension': 0, 'resegmentRange': None, 'label': 1, 'additionalInfo': True, 'binWidth': 25.0}	{'Original': {}, 'Wavelet': {}}	6a5668076a8352e9f17ab5b0ee818c6b98abfd88	3D	(0.84375, 0.84375, 2.0)	(512, 512, 220)	-747.434	-1024	2840	756f1c71dbe61eda92e7ad08af81eeb5feac1ccb	(0.84375, 0.84375, 2.0)	(512, 512, 220)	(245, 164, 146, 54, 52, 9)	4916	1	(275.3844589096827, 190.92900732302684, 150.69344995931652)	(21.777512205044758, -187.9817750711961, -531.5131000813669)	(3.0, 3.0, 3.0)	(27, 27, 17)	-145.542	-1047	359	(3.0, 3.0, 3.0)	(27, 27, 17)	(10, 6, 5, 11, 15, 6)	235	1	(14.45531914893617, 13.042553191489361, 7.923404255319149)	(22.86595744680851, -188.87234042553192, -532.6297872340425)	45.2085	-697	139	0.452587	0.338036	16.0954	47.6145	28.3019	42.107	48.4665	49.7494	5909.62	21.5497	0.538456	2935.67
gastric1014.nrrd	v3.0	1.18.2	1.2.4	1.0.0	3.7.3	{'minimumROIDimensions': 2, 'minimumROISize': None, 'normalize': False, 'normalizeScale': 1, 'removeOutliers': None, 'resampledPixelSpacing': [3.0, 3.0, 3.0], 'interpolator': 3, 'preCrop': False, 'padDistance': 5, 'distances': [1], 'force2D': False, 'force2Ddimension': 0, 'resegmentRange': None, 'label': 1, 'additionalInfo': True, 'binWidth': 25.0}	{'Original': {}, 'Wavelet': {}}	3d097da1ac99dcd86cfc70b04430ac5a1f84691c	3D	(0.734375, 0.734375, 2.0)	(512, 512, 231)	-635.126	-1024	1600	7009e3b99285671a861a16100a3cd620914a4120	(0.734375, 0.734375, 2.0)	(512, 512, 231)	(161, 182, 150, 51, 54, 11)	10654	1	(187.93101182654402, 208.49249108316124, 154.41336587197296)	(-54.62097568988179, -185.5211393608034, 1078.8267317439459)	(3.0, 3.0, 3.0)	(24, 25, 19)	-0.532456	-1042	239	(3.0, 3.0, 3.0)	(24, 25, 19)	(5, 6, 6, 12, 13, 7)	392	1	(11.563775510204081, 11.747448979591837, 8.665816326530612)	(-54.8086734693878, -185.25765306122443, 1078.4974489795918)	62.9235	-655	118	0.746365	0.402204	16.6802	41.4721	37.9473	40.025	47.4342	47.5289	10460.2	30.9533	0.560853	4124.11
gastric1015.nrrd	v3.0	1.18.2	1.2.4	1.0.0	3.7.3	{'minimumROIDimensions': 2, 'minimumROISize': None, 'normalize': False, 'normalizeScale': 1, 'removeOutliers': None, 'resampledPixelSpacing': [3.0, 3.0, 3.0], 'interpolator': 3, 'preCrop': False, 'padDistance': 5, 'distances': [1], 'force2D': False, 'force2Ddimension': 0, 'resegmentRange': None, 'label': 1, 'additionalInfo': True, 'binWidth': 25.0}	{'Original': {}, 'Wavelet': {}}	18afe01216bef485aadec58e499b0272cdebecb2	3D	(0.69140625, 0.69140625, 2.0)	(512, 512, 348)	-515.639	-1024	3071	f0c1618330aaa9ae34bb940e7dd6baf8dd72af46	(0.69140625, 0.69140625, 2.0)	(512, 512, 348)	(306, 182, 207, 69, 93, 12)	13982	2	(342.2604062365899, 235.00700901158632, 213.33650407667)	(56.98668712451726, -160.16898205058288, -224.22699184665998)	(3.0, 3.0, 3.0)	(28, 34, 20)	-36.7876	-1037	1477	(3.0, 3.0, 3.0)	(28, 34, 20)	(6, 6, 6, 15, 21, 8)	469	1	(13.556503198294243, 17.605543710021323, 10.068230277185501)	(57.169509594882754, -160.68336886993603, -224.1953091684435)	52.258	-177	128	0.706345	0.446921	24.2836	54.3353	45.8912	64.7611	55.1543	64.8305	11982.4	38.3795	0.462795	5471.72
gastric1016.nrrd	v3.0	1.18.2	1.2.4	1.0.0	3.7.3	{'minimumROIDimensions': 2, 'minimumROISize': None, 'normalize': False, 'normalizeScale': 1, 'removeOutliers': None, 'resampledPixelSpacing': [3.0, 3.0, 3.0], 'interpolator': 3, 'preCrop': False, 'padDistance': 5, 'distances': [1], 'force2D': False, 'force2Ddimension': 0, 'resegmentRange': None, 'label': 1, 'additionalInfo': True, 'binWidth': 25.0}	{'Original': {}, 'Wavelet': {}}	6f3f6e484fb366c4bfb9bc6b0abe41fb4522fa6c	3D	(0.84375, 0.84375, 2.0)	(512, 512, 249)	-664.515	-1024	1669	83948c394d7923e1de4131066f4dc816b6d824b3	(0.84375, 0.84375, 2.0)	(512, 512, 249)	(145, 186, 177, 58, 71, 20)	24273	1	(168.93470110822724, 221.6030980925308, 187.36101841552343)	(-57.03947093993327, -178.6005109844271, 1470.7220368310466)	(3.0, 3.0, 3.0)	(28, 32, 25)	-4.41665	-1044	291	(3.0, 3.0, 3.0)	(28, 32, 25)	(6, 6, 6, 16, 19, 13)	1236	1	(12.177993527508091, 15.021844660194175, 12.669902912621358)	(-56.96601941747573, -178.4344660194174, 1470.5097087378638)	53.7492	-286	108	0.851158	0.681288	32.4989	47.702	57.6281	57.0789	57.0789	57.9396	32882.6	40.602	0.604744	8207.74
gastric1017.nrrd	v3.0	1.18.2	1.2.4	1.0.0	3.7.3	{'minimumROIDimensions': 2, 'minimumROISize': None, 'normalize': False, 'normalizeScale': 1, 'removeOutliers': None, 'resampledPixelSpacing': [3.0, 3.0, 3.0], 'interpolator': 3, 'preCrop': False, 'padDistance': 5, 'distances': [1], 'force2D': False, 'force2Ddimension': 0, 'resegmentRange': None, 'label': 1, 'additionalInfo': True, 'binWidth': 25.0}	{'Original': {}, 'Wavelet': {}}	ecea157e1177408c8cc6fdbaa57fe865899f6b38	3D	(0.75, 0.75, 2.0)	(512, 512, 220)	-605.085	-1024	1652	57f7e6e855afaf3414319018aa247f26c4940b12	(0.75, 0.75, 2.0)	(512, 512, 220)	(270, 172, 176, 49, 51, 11)	5611	1	(298.00677241133485, 192.69577615398325, 181.58260559615042)	(40.88007930850114, -222.60316788451257, 1580.6652111923008)	(3.0, 3.0, 3.0)	(24, 25, 19)	-67.1789	-1046	155	(3.0, 3.0, 3.0)	(24, 25, 19)	(5, 6, 5, 13, 13, 8)	261	1	(11.908045977011493, 10.655172413793103, 8.850574712643677)	(40.22413793103448, -223.0344827586207, 1580.551724137931)	46.7318	-482	132	0.817545	0.369814	14.7912	39.9963	40.8044	39.1152	37.5899	44.8999	6617.25	32.6987	0.526129	3239.74
gastric1018.nrrd	v3.0	1.18.2	1.2.4	1.0.0	3.7.3	{'minimumROIDimensions': 2, 'minimumROISize': None, 'normalize': False, 'normalizeScale': 1, 'removeOutliers': None, 'resampledPixelSpacing': [3.0, 3.0, 3.0], 'interpolator': 3, 'preCrop': False, 'padDistance': 5, 'distances': [1], 'force2D': False, 'force2Ddimension': 0, 'resegmentRange': None, 'label': 1, 'additionalInfo': True, 'binWidth': 25.0}	{'Original': {}, 'Wavelet': {}}	b1dc9aa5520c164eec0574245ed93f48ba035bd9	3D	(0.69140625, 0.69140625, 2.0)	(512, 512, 318)	-614.945	-1024	3071	0b668bf44fbb14fc6ad183406e7d946e71c86597	(0.69140625, 0.69140625, 2.0)	(512, 512, 318)	(238, 160, 169, 81, 50, 6)	4720	1	(288.81694915254235, 189.09449152542373, 171.66165254237288)	(24.035546874999994, -171.41318359375, 1464.9233050847456)	(3.0, 3.0, 3.0)	(31, 24, 16)	16.3221	-1045	537	(3.0, 3.0, 3.0)	(31, 24, 16)	(8, 6, 6, 16, 11, 4)	177	1	(17.536723163841806, 12.05084745762712, 7.576271186440678)	(25.11016949152542, -171.84745762711864, 1465.828813559322)	69.5424	-359	129	0.793791	0.298207	11.5026	38.5725	42.9535	33.541	44.5982	50.2892	4394.25	30.6185	0.547815	2368.32
gastric1019.nrrd	v3.0	1.18.2	1.2.4	1.0.0	3.7.3	{'minimumROIDimensions': 2, 'minimumROISize': None, 'normalize': False, 'normalizeScale': 1, 'removeOutliers': None, 'resampledPixelSpacing': [3.0, 3.0, 3.0], 'interpolator': 3, 'preCrop': False, 'padDistance': 5, 'distances': [1], 'force2D': False, 'force2Ddimension': 0, 'resegmentRange': None, 'label': 1, 'additionalInfo': True, 'binWidth': 25.0}	{'Original': {}, 'Wavelet': {}}	06c05e865652937c8b58f46d9e6947b9a0d86545	3D	(0.84375, 0.84375, 2.0)	(512, 512, 246)	-744.253	-1024	1697	a323fb893f6e1a1247295f9598f2509470b03f82	(0.84375, 0.84375, 2.0)	(512, 512, 246)	(194, 171, 175, 114, 76, 21)	49871	1	(253.39736520222172, 204.548414910469, 185.9396442822482)	(23.22590188937457, -179.49039991929178, 1579.5792885644964)	(3.0, 3.0, 3.0)	(44, 34, 26)	-85.6941	-1047	398	(3.0, 3.0, 3.0)	(44, 34, 26)	(6, 6, 6, 31, 21, 14)	2636	1	(21.923748103186647, 15.119499241274658, 12.901365705614568)	(23.271244309559933, -179.64150227617603, 1579.9040971168438)	54.1237	-452	164	0.574212	0.480452	39.347	81.8958	93.771	63.6396	94.1541	97.1648	70788.4	47.0256	0.518397	15963.6
gastric1020.nrrd	v3.0	1.18.2	1.2.4	1.0.0	3.7.3	{'minimumROIDimensions': 2, 'minimumROISize': None, 'normalize': False, 'normalizeScale': 1, 'removeOutliers': None, 'resampledPixelSpacing': [3.0, 3.0, 3.0], 'interpolator': 3, 'preCrop': False, 'padDistance': 5, 'distances': [1], 'force2D': False, 'force2Ddimension': 0, 'resegmentRange': None, 'label': 1, 'additionalInfo': True, 'binWidth': 25.0}	{'Original': {}, 'Wavelet': {}}	bf1c0a6cb61188294e93d1de65a478c81c91faf0	3D	(0.8437499999999999, 0.8437499999999999, 1.9999999999999998)	(512, 512, 206)	-723.892	-1024	1985	250e7588177eb98d56fe2c12ffc784c0d01386ab	(0.8437499999999999, 0.8437499999999999, 1.9999999999999998)	(512, 512, 206)	(181, 190, 139, 71, 60, 11)	13816	1	(215.43601621308628, 214.64570063694268, 145.6593804284887)	(-26.80398632020851, -177.9708150875797, 1264.4187608569778)	(3.0, 3.0, 3.0)	(32, 29, 19)	19.6249	-1032	720	(3.0, 3.0, 3.0)	(32, 29, 19)	(6, 6, 6, 20, 16, 7)	749	1	(15.345794392523365, 12.194926568758344, 9.927903871829105)	(-26.462616822429936, -177.41522029372499, 1264.3837116154878)	77.2617	-393	149	0.627119	0.308132	18.7965	61.0016	60.075	45.3982	64.622	67.1491	19767.4	38.2552	0.505351	6996.12
gastric1021.nrrd	v3.0	1.18.2	1.2.4	1.0.0	3.7.3	{'minimumROIDimensions': 2, 'minimumROISize': None, 'normalize': False, 'normalizeScale': 1, 'removeOutliers': None, 'resampledPixelSpacing': [3.0, 3.0, 3.0], 'interpolator': 3, 'preCrop': False, 'padDistance': 5, 'distances': [1], 'force2D': False, 'force2Ddimension': 0, 'resegmentRange': None, 'label': 1, 'additionalInfo': True, 'binWidth': 25.0}	{'Original': {}, 'Wavelet': {}}	0c820749eba1f292eeb2919c7ffa015e4772d03e	3D	(0.72265625, 0.72265625, 2.0)	(512, 512, 219)	-548.122	-1024	1678	d16ad377b87b3a807e2bd826e1c6b10ea2a69a72	(0.72265625, 0.72265625, 2.0)	(512, 512, 219)	(168, 150, 153, 49, 49, 9)	6217	1	(192.45552517291298, 178.01158114846388, 157.73926331027826)	(-23.559483761762095, -193.9974901856804, 1344.9785266205565)	(3.0, 3.0, 3.0)	(24, 23, 18)	-1.42673	-1049	282	(3.0, 3.0, 3.0)	(24, 23, 18)	(6, 5, 6, 10, 11, 6)	243	1	(11.041152263374485, 11.308641975308642, 9.05761316872428)	(-23.376543209876544, -194.57407407407408, 1345.1728395061727)	48.8765	-50	95	0.608167	0.530125	18.5976	35.0815	28.3019	33	38.4187	39.5727	6242.62	21.3354	0.643045	2549.69
gastric1022.nrrd	v3.0	1.18.2	1.2.4	1.0.0	3.7.3	{'minimumROIDimensions': 2, 'minimumROISize': None, 'normalize': False, 'normalizeScale': 1, 'removeOutliers': None, 'resampledPixelSpacing': [3.0, 3.0, 3.0], 'interpolator': 3, 'preCrop': False, 'padDistance': 5, 'distances': [1], 'force2D': False, 'force2Ddimension': 0, 'resegmentRange': None, 'label': 1, 'additionalInfo': True, 'binWidth': 25.0}	{'Original': {}, 'Wavelet': {}}	27b008a8009771e74b43240f0144544dc742dbc1	3D	(0.84375, 0.84375, 2.0)	(512, 512, 231)	-642.329	-1024	3071	299d4577bc19203cd816a7941d3e567fecf065b8	(0.84375, 0.84375, 2.0)	(512, 512, 231)	(323, 167, 176, 44, 51, 5)	3482	1	(347.83113153360136, 195.3561171740379, 177.4787478460655)	(87.90439223147612, -200.74640113440546, 1479.6574956921309)	(3.0, 3.0, 3.0)	(25, 27, 15)	-39.148	-1043	326	(3.0, 3.0, 3.0)	(25, 27, 15)	(6, 6, 5, 12, 14, 4)	226	1	(12.398230088495575, 13.539823008849558, 6.092920353982301)	(87.6946902654867, -200.88053097345127, 1479.4787610619467)	55.7168	-87	98	0.669435	0.27634	10.9304	39.5542	37.108	39.1152	42.9535	44.699	5772.38	26.4789	0.57469	2707.82
gastric1023.nrrd	v3.0	1.18.2	1.2.4	1.0.0	3.7.3	{'minimumROIDimensions': 2, 'minimumROISize': None, 'normalize': False, 'normalizeScale': 1, 'removeOutliers': None, 'resampledPixelSpacing': [3.0, 3.0, 3.0], 'interpolator': 3, 'preCrop': False, 'padDistance': 5, 'distances': [1], 'force2D': False, 'force2Ddimension': 0, 'resegmentRange': None, 'label': 1, 'additionalInfo': True, 'binWidth': 25.0}	{'Original': {}, 'Wavelet': {}}	9f3647e44ead488a0c4bacde71a9d25e4b39c2de	3D	(0.84375, 0.84375, 2.0)	(512, 512, 214)	-716.478	-1024	1625	0418592b32219b911250100029799d4123c12a24	(0.84375, 0.84375, 2.0)	(512, 512, 214)	(173, 213, 154, 43, 33, 8)	2706	1	(193.81448632668145, 234.55617147080562, 157.8810051736881)	(-47.04715216186253, -159.67135532150775, 1627.262010347376)	(3.0, 3.0, 3.0)	(24, 22, 17)	3.93082	-515	277	(3.0, 3.0, 3.0)	(24, 22, 17)	(6, 6, 6, 12, 9, 5)	132	1	(11.068181818181818, 11.666666666666666, 8.151515151515152)	(-47.29545454545455, -159.5, 1627.4545454545453)	63.8939	10	99	0.516262	0.311761	11.4721	36.7977	30.1496	26.8328	31.3209	41.7852	3314.25	18.9972	0.632738	1698.96
gastric1024.nrrd	v3.0	1.18.2	1.2.4	1.0.0	3.7.3	{'minimumROIDimensions': 2, 'minimumROISize': None, 'normalize': False, 'normalizeScale': 1, 'removeOutliers': None, 'resampledPixelSpacing': [3.0, 3.0, 3.0], 'interpolator': 3, 'preCrop': False, 'padDistance': 5, 'distances': [1], 'force2D': False, 'force2Ddimension': 0, 'resegmentRange': None, 'label': 1, 'additionalInfo': True, 'binWidth': 25.0}	{'Original': {}, 'Wavelet': {}}	0100751612b9987b23601abfb4dc724d4e3bc0a1	3D	(0.734375, 0.734375, 0.7)	(512, 512, 570)	-588.344	-1024	1711	3899764d0b6b2f2c3dcf5f40cd6f5558f98abc13	(0.734375, 0.734375, 0.7)	(512, 512, 570)	(292, 166, 434, 36, 50, 14)	9033	1	(308.12354699435406, 190.88896269235028, 440.4475810915532)	(32.64541732397879, -173.44873052280528, 1603.6133067640872)	(3.0, 3.0, 3.0)	(21, 24, 15)	12.0451	-1004	325	(3.0, 3.0, 3.0)	(21, 24, 15)	(6, 6, 5, 8, 11, 4)	162	1	(9.012345679012345, 11.25925925925926, 6.41358024691358)	(32.53703703703712, -173.72222222222223, 1603.6907407407407)	63.9012	-14	106	0.679321	0.337679	10.3353	30.6067	25.632	34.2053	31.3209	34.7275	4153.5	20.7918	0.700888	1782.84
gastric1025.nrrd	v3.0	1.18.2	1.2.4	1.0.0	3.7.3	{'minimumROIDimensions': 2, 'minimumROISize': None, 'normalize': False, 'normalizeScale': 1, 'removeOutliers': None, 'resampledPixelSpacing': [3.0, 3.0, 3.0], 'interpolator': 3, 'preCrop': False, 'padDistance': 5, 'distances': [1], 'force2D': False, 'force2Ddimension': 0, 'resegmentRange': None, 'label': 1, 'additionalInfo': True, 'binWidth': 25.0}	{'Original': {}, 'Wavelet': {}}	dcd82b159f0c74b4dc4587e4501ac84febdb4ed7	3D	(0.806640625, 0.806640625, 0.7000000000000005)	(512, 512, 323)	-573.231	-1024	1492	29a0f6c4b852f662aa3dae7783348fd7fed1d08c	(0.806640625, 0.806640625, 0.7000000000000005)	(512, 512, 323)	(281, 213, 171, 39, 54, 39)	23825	1	(298.8261909758657, 240.07458551941238, 191.08734522560337)	(40.94866576764173, -159.44276597750536, 1526.261141657923)	(3.0, 3.0, 3.0)	(22, 26, 21)	-35.0806	-1029	318	(3.0, 3.0, 3.0)	(22, 26, 21)	(6, 6, 6, 10, 14, 9)	402	1	(10.074626865671641, 12.286069651741293, 10.126865671641792)	(41.22388059701504, -159.14179104477623, 1526.030597014926)	54.3383	-24	111	0.794892	0.349892	14.6028	41.7353	36.6197	45.793	41.7852	46.5725	10499.6	33.1751	0.612437	3786.21
gastric1025.nrrd	v3.0	1.18.2	1.2.4	1.0.0	3.7.3	{'minimumROIDimensions': 2, 'minimumROISize': None, 'normalize': False, 'normalizeScale': 1, 'removeOutliers': None, 'resampledPixelSpacing': [3.0, 3.0, 3.0], 'interpolator': 3, 'preCrop': False, 'padDistance': 5, 'distances': [1], 'force2D': False, 'force2Ddimension': 0, 'resegmentRange': None, 'label': 1, 'additionalInfo': True, 'binWidth': 25.0}	{'Original': {}, 'Wavelet': {}}	dcd82b159f0c74b4dc4587e4501ac84febdb4ed7	3D	(0.806640625, 0.806640625, 0.7000000000000005)	(512, 512, 323)	-573.231	-1024	1492	29a0f6c4b852f662aa3dae7783348fd7fed1d08c	(0.806640625, 0.806640625, 0.7000000000000005)	(512, 512, 323)	(281, 213, 171, 39, 54, 39)	23825	1	(298.8261909758657, 240.07458551941238, 191.08734522560337)	(40.94866576764173, -159.44276597750536, 1526.261141657923)	(3.0, 3.0, 3.0)	(22, 26, 21)	-35.0806	-1029	318	(3.0, 3.0, 3.0)	(22, 26, 21)	(6, 6, 6, 10, 14, 9)	402	1	(10.074626865671641, 12.286069651741293, 10.126865671641792)	(41.22388059701504, -159.14179104477623, 1526.030597014926)	54.3383	-24	111	0.794892	0.349892	14.6028	41.7353	36.6197	45.793	41.7852	46.5725	10499.6	33.1751	0.612437	3786.21
gastric1027.nrrd	v3.0	1.18.2	1.2.4	1.0.0	3.7.3	{'minimumROIDimensions': 2, 'minimumROISize': None, 'normalize': False, 'normalizeScale': 1, 'removeOutliers': None, 'resampledPixelSpacing': [3.0, 3.0, 3.0], 'interpolator': 3, 'preCrop': False, 'padDistance': 5, 'distances': [1], 'force2D': False, 'force2Ddimension': 0, 'resegmentRange': None, 'label': 1, 'additionalInfo': True, 'binWidth': 25.0}	{'Original': {}, 'Wavelet': {}}	427e67faad815bdd8c69e9020ad77624a9ad6960	3D	(0.84375, 0.84375, 2.0)	(512, 512, 236)	-724.706	-1024	1667	3dfc65c9a8bcbf90bec7cbed88016a4a2089749e	(0.84375, 0.84375, 2.0)	(512, 512, 236)	(230, 171, 173, 101, 118, 27)	61419	1	(291.1419756101532, 230.43309073739397, 186.5401423012423)	(43.07291692106679, -150.15020469032385, 1543.5802846024847)	(3.0, 3.0, 3.0)	(40, 46, 29)	-95.4262	-1040	705	(3.0, 3.0, 3.0)	(40, 46, 29)	(6, 6, 5, 28, 32, 18)	3152	1	(22.491434010152282, 22.251903553299492, 13.98508883248731)	(42.97430203045684, -150.74428934010152, 1542.955266497462)	66.4353	-744	183	0.530603	0.427588	41.6734	97.4616	81.0555	90.2497	92.4175	105.043	84384	51.7134	0.452089	20579.5
gastric1028.nrrd	v3.0	1.18.2	1.2.4	1.0.0	3.7.3	{'minimumROIDimensions': 2, 'minimumROISize': None, 'normalize': False, 'normalizeScale': 1, 'removeOutliers': None, 'resampledPixelSpacing': [3.0, 3.0, 3.0], 'interpolator': 3, 'preCrop': False, 'padDistance': 5, 'distances': [1], 'force2D': False, 'force2Ddimension': 0, 'resegmentRange': None, 'label': 1, 'additionalInfo': True, 'binWidth': 25.0}	{'Original': {}, 'Wavelet': {}}	d5cdf307943bb26922a248f63ca5ef7d303470b8	3D	(0.76953125, 0.76953125, 0.6999999999999998)	(512, 512, 721)	-720.711	-1024	1741	f85e06678241fced577d5362055c6da37fecbe20	(0.7695312499999999, 0.7695312499999999, 0.7000000000000002)	(512, 512, 721)	(195, 203, 539, 27, 36, 6)	1989	1	(208.4555052790347, 222.20965309200602, 541.5213675213676)	(-23.202208828242874, -163.11796226904244, 1492.0649572649575)	(3.0, 3.0, 3.0)	(19, 22, 14)	-83.418	-1027	266	(3.0, 3.0, 3.0)	(19, 22, 14)	(6, 8, 6, 6, 7, 1)	19	1	(8.842105263157896, 11.0, 6.0)	(-23.973684210526343, -162.00000000000017, 1492.1499999999999)	61.0526	33	101	0.298658	0	0	28.2295	9	18	25.807	25.807	382.5	8.43098	0.611969	416.398
gastric1029.nrrd	v3.0	1.18.2	1.2.4	1.0.0	3.7.3	{'minimumROIDimensions': 2, 'minimumROISize': None, 'normalize': False, 'normalizeScale': 1, 'removeOutliers': None, 'resampledPixelSpacing': [3.0, 3.0, 3.0], 'interpolator': 3, 'preCrop': False, 'padDistance': 5, 'distances': [1], 'force2D': False, 'force2Ddimension': 0, 'resegmentRange': None, 'label': 1, 'additionalInfo': True, 'binWidth': 25.0}	{'Original': {}, 'Wavelet': {}}	6a3875b463cbdf685b87b908a2d1c2466016b7f1	3D	(0.74, 0.74, 2.0)	(512, 512, 257)	-710.629	-2048	1986	3ea0be2c281873dfc71cb5acc594097c42c5f087	(0.74, 0.74, 2.0)	(512, 512, 257)	(195, 178, 199, 121, 101, 14)	41202	1	(242.6907431678074, 226.73013445949226, 205.84355128391826)	(8.086249944177439, -21.30280049997583, 1547.1871025678365)	(3.0, 3.0, 3.0)	(42, 37, 21)	-11.7841	-1036	978	(3.0, 3.0, 3.0)	(42, 37, 21)	(6, 6, 6, 27, 25, 9)	1636	1	(17.38630806845966, 17.704767726161368, 10.334963325183374)	(7.784024205378955, -20.838796821516, 1548.0048899755502)	55.0636	-157	117	0.694584	0.400939	30.0186	74.8706	77.8845	75	84.4808	85.4342	43322.6	52.0039	0.45282	13173.5
gastric1030.nrrd	v3.0	1.18.2	1.2.4	1.0.0	3.7.3	{'minimumROIDimensions': 2, 'minimumROISize': None, 'normalize': False, 'normalizeScale': 1, 'removeOutliers': None, 'resampledPixelSpacing': [3.0, 3.0, 3.0], 'interpolator': 3, 'preCrop': False, 'padDistance': 5, 'distances': [1], 'force2D': False, 'force2Ddimension': 0, 'resegmentRange': None, 'label': 1, 'additionalInfo': True, 'binWidth': 25.0}	{'Original': {}, 'Wavelet': {}}	8a25d89a9c741905894f94512bbf7d745b4f13e7	3D	(0.7343750000000001, 0.7343750000000001, 0.6999999999999997)	(512, 512, 632)	-651.7	-1024	1738	7d6b786c5b159642be2b579e1d833d788dff1df6	(0.734375, 0.734375, 0.6999999999999997)	(512, 512, 632)	(195, 209, 453, 64, 49, 27)	27768	1	(221.2374675885912, 231.4647435897436, 467.3282195332757)	(-5.161547239628334, -175.15089142628221, 1334.5297536732933)	(3.0, 3.0, 3.0)	(28, 24, 18)	-24.6901	-1031	326	(3.0, 3.0, 3.0)	(28, 24, 18)	(6, 5, 6, 14, 11, 6)	386	1	(11.810880829015543, 10.305699481865284, 8.7720207253886)	(-5.067357512953372, -175.08290155440432, 1334.8660621761662)	60.658	-31	122	0.725991	0.524561	18.8723	35.9773	42.107	33.541	42.9535	45.1996	10125	26.1192	0.707188	3200.46
gastric1031.nrrd	v3.0	1.18.2	1.2.4	1.0.0	3.7.3	{'minimumROIDimensions': 2, 'minimumROISize': None, 'normalize': False, 'normalizeScale': 1, 'removeOutliers': None, 'resampledPixelSpacing': [3.0, 3.0, 3.0], 'interpolator': 3, 'preCrop': False, 'padDistance': 5, 'distances': [1], 'force2D': False, 'force2Ddimension': 0, 'resegmentRange': None, 'label': 1, 'additionalInfo': True, 'binWidth': 25.0}	{'Original': {}, 'Wavelet': {}}	96ab6cb76eb5b36a2c202fab50fd61baf5580804	3D	(0.7890624999999999, 0.7890624999999999, 0.7)	(512, 512, 715)	-709.981	-1024	1679	f0ec3d7311d76ebc298432afd8748451928049d9	(0.7890624999999998, 0.7890624999999998, 0.7000000000000001)	(512, 512, 715)	(127, 272, 491, 66, 51, 11)	8905	2	(162.30331274564853, 299.4879281302639, 497.48163952835483)	(-57.53801103663676, -157.29077545971353, -269.16285233015145)	(3.0, 3.0, 3.0)	(29, 25, 15)	20.8359	-1027	587	(3.0, 3.0, 3.0)	(29, 25, 15)	(9, 7, 6, 12, 11, 2)	106	2	(15.20754716981132, 12.50943396226415, 6.679245283018868)	(-54.87735849056607, -156.97169811320737, -269.21226415094327)	45.9528	-15	77	0.702264	0.131203	5.0682	38.6287	36.1248	27.1662	39.1152	39.2301	2496.38	27.1275	0.536818	1657.79
gastric1032.nrrd	v3.0	1.18.2	1.2.4	1.0.0	3.7.3	{'minimumROIDimensions': 2, 'minimumROISize': None, 'normalize': False, 'normalizeScale': 1, 'removeOutliers': None, 'resampledPixelSpacing': [3.0, 3.0, 3.0], 'interpolator': 3, 'preCrop': False, 'padDistance': 5, 'distances': [1], 'force2D': False, 'force2Ddimension': 0, 'resegmentRange': None, 'label': 1, 'additionalInfo': True, 'binWidth': 25.0}	{'Original': {}, 'Wavelet': {}}	c4ec14927e45fd070454466bbee4f6bdff78c615	3D	(0.81640625, 0.81640625, 0.6999999999999998)	(512, 512, 784)	-558.033	-1024	1693	16cb50abb4314376330b4a635ce0d5ee4ab2c617	(0.81640625, 0.81640625, 0.6999999999999998)	(512, 512, 784)	(293, 238, 607, 55, 59, 12)	12466	1	(319.3561687790791, 265.9614150489331, 612.535616877908)	(49.13257529229506, -185.95923537020704, 1720.1749318145355)	(3.0, 3.0, 3.0)	(27, 28, 15)	-7.22822	-1024	335	(3.0, 3.0, 3.0)	(27, 28, 15)	(7, 7, 6, 13, 14, 2)	148	1	(12.594594594594595, 12.608108108108109, 6.47972972972973)	(49.28378378378381, -187.17567567567573, 1719.9891891891893)	57.3176	-327	129	0.469923	0.118655	5.93356	50.0068	30.1496	39	46.8615	49.295	3702.38	23.4993	0.538191	2150.48
gastric1033.nrrd	v3.0	1.18.2	1.2.4	1.0.0	3.7.3	{'minimumROIDimensions': 2, 'minimumROISize': None, 'normalize': False, 'normalizeScale': 1, 'removeOutliers': None, 'resampledPixelSpacing': [3.0, 3.0, 3.0], 'interpolator': 3, 'preCrop': False, 'padDistance': 5, 'distances': [1], 'force2D': False, 'force2Ddimension': 0, 'resegmentRange': None, 'label': 1, 'additionalInfo': True, 'binWidth': 25.0}	{'Original': {}, 'Wavelet': {}}	78a7479fad25876ff6b3e307eff71f860fda87e3	3D	(0.74, 0.74, 2.0)	(512, 512, 245)	-736.472	-2048	8122	af44d16e03d6b97a09f4ffcb1623cd528e7aeae1	(0.74, 0.74, 2.0)	(512, 512, 245)	(159, 179, 154, 60, 34, 7)	5533	1	(186.06940177119102, 195.21037411892283, 157.12054943068858)	(-26.001042689318666, -44.62742315199722, 1567.7410988613774)	(3.0, 3.0, 3.0)	(26, 20, 16)	-22.1921	-901	339	(3.0, 3.0, 3.0)	(26, 20, 16)	(5, 5, 6, 15, 8, 4)	205	1	(11.892682926829268, 8.663414634146342, 7.580487804878048)	(-24.884351219512205, -44.962856097561094, 1567.7414634146344)	53.4829	-52	98	0.383991	0.324991	13.6292	41.937	39.1152	21.2132	43.6807	46.669	5277.38	16.1034	0.666714	2198.65
gastric1034.nrrd	v3.0	1.18.2	1.2.4	1.0.0	3.7.3	{'minimumROIDimensions': 2, 'minimumROISize': None, 'normalize': False, 'normalizeScale': 1, 'removeOutliers': None, 'resampledPixelSpacing': [3.0, 3.0, 3.0], 'interpolator': 3, 'preCrop': False, 'padDistance': 5, 'distances': [1], 'force2D': False, 'force2Ddimension': 0, 'resegmentRange': None, 'label': 1, 'additionalInfo': True, 'binWidth': 25.0}	{'Original': {}, 'Wavelet': {}}	f2e6b23be6982f41a363e4d6b2cfbbc83a5d242b	3D	(0.74, 0.74, 2.0)	(512, 512, 209)	-942.809	-2048	1808	6165f010f387a585c7b41a0ea3dce76bf922104f	(0.74, 0.74, 2.0)	(512, 512, 209)	(144, 209, 135, 103, 93, 28)	72701	3	(187.79726551216626, 248.5639812382223, 148.76503761984017)	(-72.57402352099697, -5.145753883715599, 1483.5300752396804)	(3.0, 3.0, 3.0)	(37, 35, 31)	3.48721	-1029	1157	(3.0, 3.0, 3.0)	(37, 35, 31)	(6, 6, 6, 25, 22, 19)	3180	1	(15.85754716981132, 15.063522012578616, 15.218238993710692)	(-72.84135849056605, -4.762533962264271, 1484.154716981132)	48.1572	-148	280	0.771363	0.627309	46.8943	74.7547	78	76.6616	74.0945	88.0284	85168.1	57.663	0.483246	19371.7
gastric1035.nrrd	v3.0	1.18.2	1.2.4	1.0.0	3.7.3	{'minimumROIDimensions': 2, 'minimumROISize': None, 'normalize': False, 'normalizeScale': 1, 'removeOutliers': None, 'resampledPixelSpacing': [3.0, 3.0, 3.0], 'interpolator': 3, 'preCrop': False, 'padDistance': 5, 'distances': [1], 'force2D': False, 'force2Ddimension': 0, 'resegmentRange': None, 'label': 1, 'additionalInfo': True, 'binWidth': 25.0}	{'Original': {}, 'Wavelet': {}}	eaccdf5e799dd1c2f136a27fa1c7b8a978c1151d	3D	(0.7410000000000001, 0.7410000000000001, 0.8)	(512, 512, 601)	-863.83	-3820	21962	fc4e32a2df3c10726096f6a1e76b0a2352981732	(0.7410000000000001, 0.7410000000000001, 0.8)	(512, 512, 601)	(263, 229, 529, 46, 54, 13)	9702	1	(288.76262626262627, 255.60080395794682, 535.2770562770563)	(31.53140606060606, -0.07270426716146972, 1748.7216450216456)	(3.0, 3.0, 3.0)	(24, 25, 16)	9.29063	-1031	405	(3.0, 3.0, 3.0)	(24, 25, 16)	(8, 7, 6, 9, 11, 4)	168	1	(12.160714285714286, 11.80952380952381, 7.571428571428571)	(32.16994285714284, 0.08517142857134274, 1749.3142857142861)	60.0179	-8	104	0.544669	0.27732	9.77187	35.2367	24.7386	31.3209	34.9857	38.6523	4315.5	19.1924	0.704781	1818.8
gastric1036.nrrd	v3.0	1.18.2	1.2.4	1.0.0	3.7.3	{'minimumROIDimensions': 2, 'minimumROISize': None, 'normalize': False, 'normalizeScale': 1, 'removeOutliers': None, 'resampledPixelSpacing': [3.0, 3.0, 3.0], 'interpolator': 3, 'preCrop': False, 'padDistance': 5, 'distances': [1], 'force2D': False, 'force2Ddimension': 0, 'resegmentRange': None, 'label': 1, 'additionalInfo': True, 'binWidth': 25.0}	{'Original': {}, 'Wavelet': {}}	05db9f3413edf60d93f370e9b4b7dc0537b6f678	3D	(0.74, 0.74, 2.0)	(512, 512, 245)	-822.65	-2048	1690	a690b4bd98e1892a4a05ce7adcb713e6a2bf105e	(0.74, 0.74, 2.0)	(512, 512, 245)	(205, 105, 161, 94, 100, 14)	33350	1	(243.7896251874063, 159.2929235382309, 165.80902548725638)	(-48.71777736131935, -71.20633658170925, 1513.1180509745132)	(3.0, 3.0, 3.0)	(35, 37, 21)	-59.3298	-1024	351	(3.0, 3.0, 3.0)	(35, 37, 21)	(6, 6, 5, 23, 25, 10)	1442	1	(14.65117891816921, 18.984743411927877, 8.331484049930651)	(-49.03856324549239, -70.9988697642165, 1512.9944521497923)	46.7538	-593	115	0.668431	0.436294	31.5575	72.3309	70.0357	69.5845	76.6616	78.5175	38128.5	48.3482	0.48567	11280
gastric1037.nrrd	v3.0	1.18.2	1.2.4	1.0.0	3.7.3	{'minimumROIDimensions': 2, 'minimumROISize': None, 'normalize': False, 'normalizeScale': 1, 'removeOutliers': None, 'resampledPixelSpacing': [3.0, 3.0, 3.0], 'interpolator': 3, 'preCrop': False, 'padDistance': 5, 'distances': [1], 'force2D': False, 'force2Ddimension': 0, 'resegmentRange': None, 'label': 1, 'additionalInfo': True, 'binWidth': 25.0}	{'Original': {}, 'Wavelet': {}}	abf7b33e353cf792e27b931014ae17d209960c83	3D	(0.74, 0.74, 2.0)	(512, 512, 269)	-736.803	-2048	1688	808a5a682280ef2220e3c07b6483bca722c51bc4	(0.74, 0.74, 2.0)	(512, 512, 269)	(181, 161, 163, 64, 57, 13)	13015	1	(209.86653860929695, 189.61844026123703, 169.62658470995007)	(-15.227161429120287, -48.76545420668472, 1264.7531694199004)	(3.0, 3.0, 3.0)	(28, 26, 20)	-53.6237	-1013	370	(3.0, 3.0, 3.0)	(28, 26, 20)	(6, 6, 6, 15, 14, 8)	516	1	(12.333333333333334, 12.62015503875969, 9.753875968992247)	(-15.398400000000038, -48.09263488372104, 1264.261627906977)	50.4399	-46	110	0.787875	0.452558	19.2404	42.5148	45.8912	45.6946	48.4665	51.0882	13507.9	33.4963	0.627734	4369.51
gastric1038.nrrd	v3.0	1.18.2	1.2.4	1.0.0	3.7.3	{'minimumROIDimensions': 2, 'minimumROISize': None, 'normalize': False, 'normalizeScale': 1, 'removeOutliers': None, 'resampledPixelSpacing': [3.0, 3.0, 3.0], 'interpolator': 3, 'preCrop': False, 'padDistance': 5, 'distances': [1], 'force2D': False, 'force2Ddimension': 0, 'resegmentRange': None, 'label': 1, 'additionalInfo': True, 'binWidth': 25.0}	{'Original': {}, 'Wavelet': {}}	827e2d2c8a95257b49213431090b199d3016c538	3D	(0.796875, 0.796875, 0.7)	(512, 512, 675)	-625.012	-1024	1670	6ab629dc60764769d6b54522d0241e62d4da7db7	(0.796875, 0.796875, 0.7)	(512, 512, 675)	(270, 178, 524, 35, 81, 14)	14406	1	(287.5546994307927, 215.16798556157156, 531.2883520755241)	(53.543588608912955, -182.13957400562268, -296.89815354713306)	(3.0, 3.0, 3.0)	(21, 33, 15)	-132.005	-1020	166	(3.0, 3.0, 3.0)	(21, 33, 15)	(6, 5, 5, 9, 20, 4)	262	1	(10.16793893129771, 14.312977099236642, 6.7251908396946565)	(54.00381679389316, -183.56106870229007, -296.47442748091595)	54.7137	-282	107	0.423943	0.158291	9.06002	57.2365	25.632	60.2993	57.3149	60.3738	6725.25	24.265	0.542689	3174.96
gastric1039.nrrd	v3.0	1.18.2	1.2.4	1.0.0	3.7.3	{'minimumROIDimensions': 2, 'minimumROISize': None, 'normalize': False, 'normalizeScale': 1, 'removeOutliers': None, 'resampledPixelSpacing': [3.0, 3.0, 3.0], 'interpolator': 3, 'preCrop': False, 'padDistance': 5, 'distances': [1], 'force2D': False, 'force2Ddimension': 0, 'resegmentRange': None, 'label': 1, 'additionalInfo': True, 'binWidth': 25.0}	{'Original': {}, 'Wavelet': {}}	a5a6dfa5547789a2bf4b5c5d3477427ce9f2318b	3D	(0.84375, 0.84375, 2.0)	(512, 512, 203)	-698.624	-1024	1700	a6870902f1223d5d3b86c0c6ae96b19c8f8f6d0a	(0.84375, 0.84375, 2.0)	(512, 512, 203)	(267, 207, 152, 57, 120, 21)	25205	1	(298.81098988295975, 256.8378099583416, 161.27073993255306)	(53.543647713747276, -185.37122284764922, 378.6414798651061)	(3.0, 3.0, 3.0)	(28, 45, 25)	-25.9303	-1039	890	(3.0, 3.0, 3.0)	(28, 45, 25)	(6, 5, 5, 16, 31, 14)	1269	1	(14.642237982663515, 18.537431048069347, 11.265563435776201)	(53.42671394799054, -186.38770685579192, 378.3966903073286)	60.9582	-415	132	0.536699	0.370713	28.5412	76.9899	52.3927	85.3288	82.9759	95.483	33595.9	41.3204	0.512021	9833.78
gastric1040.nrrd	v3.0	1.18.2	1.2.4	1.0.0	3.7.3	{'minimumROIDimensions': 2, 'minimumROISize': None, 'normalize': False, 'normalizeScale': 1, 'removeOutliers': None, 'resampledPixelSpacing': [3.0, 3.0, 3.0], 'interpolator': 3, 'preCrop': False, 'padDistance': 5, 'distances': [1], 'force2D': False, 'force2Ddimension': 0, 'resegmentRange': None, 'label': 1, 'additionalInfo': True, 'binWidth': 25.0}	{'Original': {}, 'Wavelet': {}}	8d57f6089bf4768ccb1a9089c824825ee6db3944	3D	(0.84375, 0.84375, 2.0)	(512, 512, 224)	-707.204	-1024	1621	2c1423949f2a23f3bbfdd07a5fa4b17f32836b7d	(0.84375, 0.84375, 2.0)	(512, 512, 224)	(149, 191, 170, 68, 53, 8)	7837	1	(184.4006635192038, 220.8351409978308, 174.49151461018246)	(-34.9900651556718, -179.2484747830802, 1425.883029220365)	(3.0, 3.0, 3.0)	(31, 27, 17)	4.36334	-1040	299	(3.0, 3.0, 3.0)	(31, 27, 17)	(6, 6, 5, 19, 14, 6)	486	1	(15.676954732510287, 13.331275720164609, 8.2880658436214)	(-34.46913580246914, -180.50617283950612, 1426.2641975308643)	56.144	-347	133	0.808131	0.280249	13.9139	49.6482	58.2495	43.6807	56.0446	59.4727	12681	40.1222	0.522915	5029.08
gastric1041.nrrd	v3.0	1.18.2	1.2.4	1.0.0	3.7.3	{'minimumROIDimensions': 2, 'minimumROISize': None, 'normalize': False, 'normalizeScale': 1, 'removeOutliers': None, 'resampledPixelSpacing': [3.0, 3.0, 3.0], 'interpolator': 3, 'preCrop': False, 'padDistance': 5, 'distances': [1], 'force2D': False, 'force2Ddimension': 0, 'resegmentRange': None, 'label': 1, 'additionalInfo': True, 'binWidth': 25.0}	{'Original': {}, 'Wavelet': {}}	8482e14108453fc759a6fcefb8b48bb6f4426cb2	3D	(0.75, 0.75, 2.0)	(512, 512, 262)	-541.95	-1024	3058	0160010f4362d3b07ffb0cd12d01de17d3751d6f	(0.75, 0.75, 2.0)	(512, 512, 262)	(126, 212, 175, 66, 66, 14)	21419	1	(160.31458051262896, 243.71964143984312, 182.4757458331388)	(-64.38906461552824, -158.83526892011767, 1190.4514916662772)	(3.0, 3.0, 3.0)	(28, 29, 21)	4.79967	-933	513	(3.0, 3.0, 3.0)	(28, 29, 21)	(6, 6, 6, 16, 16, 9)	857	1	(13.549591598599767, 13.379229871645274, 10.546091015169194)	(-64.85122520420067, -159.36231038506418, 1190.638273045507)	55.3851	-32	100	0.839041	0.585839	25.8799	44.1757	48.8365	49.4773	53.6656	54.4151	22759.9	37.0652	0.604936	6420.29
gastric1042.nrrd	v3.0	1.18.2	1.2.4	1.0.0	3.7.3	{'minimumROIDimensions': 2, 'minimumROISize': None, 'normalize': False, 'normalizeScale': 1, 'removeOutliers': None, 'resampledPixelSpacing': [3.0, 3.0, 3.0], 'interpolator': 3, 'preCrop': False, 'padDistance': 5, 'distances': [1], 'force2D': False, 'force2Ddimension': 0, 'resegmentRange': None, 'label': 1, 'additionalInfo': True, 'binWidth': 25.0}	{'Original': {}, 'Wavelet': {}}	827e2d2c8a95257b49213431090b199d3016c538	3D	(0.796875, 0.796875, 0.7)	(512, 512, 675)	-625.012	-1024	1670	6ab629dc60764769d6b54522d0241e62d4da7db7	(0.796875, 0.796875, 0.7)	(512, 512, 675)	(270, 178, 524, 35, 81, 14)	14406	1	(287.5546994307927, 215.16798556157156, 531.2883520755241)	(53.543588608912955, -182.13957400562268, -296.89815354713306)	(3.0, 3.0, 3.0)	(21, 33, 15)	-132.005	-1020	166	(3.0, 3.0, 3.0)	(21, 33, 15)	(6, 5, 5, 9, 20, 4)	262	1	(10.16793893129771, 14.312977099236642, 6.7251908396946565)	(54.00381679389316, -183.56106870229007, -296.47442748091595)	54.7137	-282	107	0.423943	0.158291	9.06002	57.2365	25.632	60.2993	57.3149	60.3738	6725.25	24.265	0.542689	3174.96
gastric1043.nrrd	v3.0	1.18.2	1.2.4	1.0.0	3.7.3	{'minimumROIDimensions': 2, 'minimumROISize': None, 'normalize': False, 'normalizeScale': 1, 'removeOutliers': None, 'resampledPixelSpacing': [3.0, 3.0, 3.0], 'interpolator': 3, 'preCrop': False, 'padDistance': 5, 'distances': [1], 'force2D': False, 'force2Ddimension': 0, 'resegmentRange': None, 'label': 1, 'additionalInfo': True, 'binWidth': 25.0}	{'Original': {}, 'Wavelet': {}}	cdc5c2099135e4c49910c975a1d9c2d9cba13dad	3D	(0.8437500000000001, 0.8437500000000001, 2.000000000000001)	(512, 512, 220)	-641.135	-1024	1658	d9206bf979ad069fbb8762871d173f20fbd1a8c6	(0.8437500000000001, 0.8437500000000001, 2.000000000000001)	(512, 512, 220)	(210, 165, 167, 61, 50, 9)	7755	1	(234.53862024500322, 192.23391360412637, 170.9717601547389)	(-28.68616416827851, -193.8807603965187, 1107.3435203094782)	(3.0, 3.0, 3.0)	(30, 26, 18)	5.33291	-1048	328	(3.0, 3.0, 3.0)	(30, 26, 18)	(6, 5, 5, 17, 14, 6)	434	1	(12.682027649769585, 12.550691244239632, 7.380184331797235)	(-28.453917050691274, -194.34792626728145, 1106.0405529953919)	54.1014	-85	107	0.78323	0.425564	18.6933	43.9259	48	40.8044	50.2892	54.4151	11212.9	34.4041	0.478689	5061.06
gastric1044.nrrd	v3.0	1.18.2	1.2.4	1.0.0	3.7.3	{'minimumROIDimensions': 2, 'minimumROISize': None, 'normalize': False, 'normalizeScale': 1, 'removeOutliers': None, 'resampledPixelSpacing': [3.0, 3.0, 3.0], 'interpolator': 3, 'preCrop': False, 'padDistance': 5, 'distances': [1], 'force2D': False, 'force2Ddimension': 0, 'resegmentRange': None, 'label': 1, 'additionalInfo': True, 'binWidth': 25.0}	{'Original': {}, 'Wavelet': {}}	0c4431ad088ff93dd8aab5af9a55934af3c366fb	3D	(0.7410000000000001, 0.7410000000000001, 2.0)	(512, 512, 229)	-857.089	-2048	1671	daa74995a56629b06e5629b9b6825876724818db	(0.7410000000000001, 0.7410000000000001, 2.0)	(512, 512, 229)	(248, 178, 164, 29, 28, 6)	1558	1	(263.2124518613607, 192.05712451861362, 166.56482670089858)	(5.567526829268303, -47.1585707317073, 1508.6296534017974)	(3.0, 3.0, 3.0)	(19, 19, 15)	14.9884	-127	347	(3.0, 3.0, 3.0)	(19, 19, 15)	(6, 7, 5, 6, 6, 4)	62	1	(8.596774193548388, 9.306451612903226, 6.629032258064516)	(5.446922580645161, -46.42404516129032, 1507.8870967741939)	49.8871	-44	90	0.787449	0.376731	7.86397	20.8742	20.1246	18.9737	20.1246	24.1868	1519.88	16.4374	0.717319	891.204
gastric1045.nrrd	v3.0	1.18.2	1.2.4	1.0.0	3.7.3	{'minimumROIDimensions': 2, 'minimumROISize': None, 'normalize': False, 'normalizeScale': 1, 'removeOutliers': None, 'resampledPixelSpacing': [3.0, 3.0, 3.0], 'interpolator': 3, 'preCrop': False, 'padDistance': 5, 'distances': [1], 'force2D': False, 'force2Ddimension': 0, 'resegmentRange': None, 'label': 1, 'additionalInfo': True, 'binWidth': 25.0}	{'Original': {}, 'Wavelet': {}}	ccb7751cf362d127271c1e5ef476987858ac2217	3D	(0.84375, 0.84375, 2.0)	(512, 512, 256)	-668.39	-1024	1681	37e5aaa453edf59ed7d6d6a0b4f2361731a01a69	(0.84375, 0.84375, 2.0)	(512, 512, 256)	(312, 222, 199, 22, 47, 6)	2213	1	(323.6186172616358, 243.97695436059647, 201.7546317216448)	(50.47508331450513, -159.72256975824666, 1664.5092634432897)	(3.0, 3.0, 3.0)	(18, 25, 16)	-3.89042	-313	290	(3.0, 3.0, 3.0)	(18, 25, 16)	(6, 5, 6, 6, 13, 4)	118	1	(8.55084745762712, 11.305084745762711, 7.6525423728813555)	(50.15254237288127, -159.5847457627118, 1665.457627118644)	52.822	13	94	0.402471	0.269389	10.1811	37.7932	20.1246	37.108	35.1141	40.4722	2956.5	15.2107	0.65921	1511.17
gastric1046.nrrd	v3.0	1.18.2	1.2.4	1.0.0	3.7.3	{'minimumROIDimensions': 2, 'minimumROISize': None, 'normalize': False, 'normalizeScale': 1, 'removeOutliers': None, 'resampledPixelSpacing': [3.0, 3.0, 3.0], 'interpolator': 3, 'preCrop': False, 'padDistance': 5, 'distances': [1], 'force2D': False, 'force2Ddimension': 0, 'resegmentRange': None, 'label': 1, 'additionalInfo': True, 'binWidth': 25.0}	{'Original': {}, 'Wavelet': {}}	9563f92dc01ea2e1a5dd08ecdbae1075bddbab13	3D	(0.734375, 0.734375, 2.0)	(512, 512, 232)	-543.805	-1024	1682	5c98812a50fc32875b385725f7636a11fe3f11a2	(0.734375, 0.734375, 2.0)	(512, 512, 232)	(236, 136, 160, 57, 53, 8)	8420	2	(262.12969121140145, 166.61959619952495, 164.29916864608077)	(9.868679483372915, -193.27154654097387, 1407.5983372921614)	(3.0, 3.0, 3.0)	(26, 25, 17)	-48.7361	-1041	330	(3.0, 3.0, 3.0)	(26, 25, 17)	(6, 6, 6, 14, 12, 5)	344	2	(11.813953488372093, 12.511627906976743, 8.392441860465116)	(9.94186046511625, -192.96511627906978, 1407.6773255813953)	54.9331	-118	102	0.928628	0.395524	15.3863	38.901	42.4264	36.4966	44.5982	47.244	8834.62	36.1245	0.575463	3591.36
gastric1047.nrrd	v3.0	1.18.2	1.2.4	1.0.0	3.7.3	{'minimumROIDimensions': 2, 'minimumROISize': None, 'normalize': False, 'normalizeScale': 1, 'removeOutliers': None, 'resampledPixelSpacing': [3.0, 3.0, 3.0], 'interpolator': 3, 'preCrop': False, 'padDistance': 5, 'distances': [1], 'force2D': False, 'force2Ddimension': 0, 'resegmentRange': None, 'label': 1, 'additionalInfo': True, 'binWidth': 25.0}	{'Original': {}, 'Wavelet': {}}	30e68c6632421e6c2a5fffc9d9fc50719f0c53c1	3D	(0.6953125, 0.6953125, 2.0)	(512, 512, 212)	-640.052	-1024	1679	165d7205af38c8451f8854f6b0d752cc72bac110	(0.6953125, 0.6953125, 2.0)	(512, 512, 212)	(240, 148, 140, 46, 39, 7)	4695	1	(263.0668796592119, 168.95718849840256, 143.5192758253461)	(0.26134601304576677, -171.17429862220453, 1367.5385516506922)	(3.0, 3.0, 3.0)	(23, 21, 16)	-168.299	-1041	339	(3.0, 3.0, 3.0)	(23, 21, 16)	(6, 6, 5, 10, 8, 5)	168	1	(10.619047619047619, 9.791666666666666, 7.404761904761905)	(0.3571428571428257, -171.12500000000006, 1367.2142857142858)	64.0774	18	114	0.67168	0.528446	14.5183	27.4737	30.1496	22.8473	31.3209	32.45	4295.25	18.4535	0.767381	1665.2
gastric1048.nrrd	v3.0	1.18.2	1.2.4	1.0.0	3.7.3	{'minimumROIDimensions': 2, 'minimumROISize': None, 'normalize': False, 'normalizeScale': 1, 'removeOutliers': None, 'resampledPixelSpacing': [3.0, 3.0, 3.0], 'interpolator': 3, 'preCrop': False, 'padDistance': 5, 'distances': [1], 'force2D': False, 'force2Ddimension': 0, 'resegmentRange': None, 'label': 1, 'additionalInfo': True, 'binWidth': 25.0}	{'Original': {}, 'Wavelet': {}}	05dec9225117cafbd84fcfe80dee7e72b7989735	3D	(0.759765625, 0.759765625, 2.0)	(512, 512, 235)	-569.628	-1024	1533	c77971b8ea1683c58f8a450d5fbc462a05db77d0	(0.7597656249999998, 0.7597656249999998, 2.0)	(512, 512, 235)	(150, 118, 149, 48, 60, 11)	13154	1	(174.181085601338, 150.5279002584765, 154.35935837007753)	(-53.216198634921, 89.26592421981903, 930.6587167401551)	(3.0, 3.0, 3.0)	(25, 27, 19)	-18.6579	-729	367	(3.0, 3.0, 3.0)	(25, 27, 19)	(6, 6, 5, 12, 15, 8)	601	1	(11.888519134775374, 13.87188019966722, 8.8153078202995)	(-52.7673254081739, 89.63575778650166, 930.8859234608985)	45.6007	-88	96	0.760967	0.686964	26.2126	38.1572	37.108	45.8912	44.2945	50.2892	15811.9	29.0364	0.628587	4846.64
gastric1049.nrrd	v3.0	1.18.2	1.2.4	1.0.0	3.7.3	{'minimumROIDimensions': 2, 'minimumROISize': None, 'normalize': False, 'normalizeScale': 1, 'removeOutliers': None, 'resampledPixelSpacing': [3.0, 3.0, 3.0], 'interpolator': 3, 'preCrop': False, 'padDistance': 5, 'distances': [1], 'force2D': False, 'force2Ddimension': 0, 'resegmentRange': None, 'label': 1, 'additionalInfo': True, 'binWidth': 25.0}	{'Original': {}, 'Wavelet': {}}	67c805a35e105c51a30e4be4e27d386e36eac68b	3D	(0.734375, 0.734375, 0.7)	(512, 512, 311)	-577.673	-1024	2039	d24f8bcd90af146f7f1f5f87bc8843bc5278e870	(0.734375, 0.734375, 0.7)	(512, 512, 311)	(285, 147, 169, 107, 111, 65)	114171	2	(331.4279808357639, 202.00932811309352, 199.97918911107024)	(47.75961092626429, -166.78221216694695, 1591.3854323777489)	(3.0, 3.0, 3.0)	(38, 40, 27)	-45.1678	-1036	1463	(3.0, 3.0, 3.0)	(38, 40, 27)	(6, 7, 5, 25, 26, 16)	1605	2	(16.80311526479751, 19.513395638629284, 12.17196261682243)	(47.90934579439275, -165.45981308411214, 1591.065887850467)	60.9371	-408	153	0.785806	0.694957	48.431	69.6893	70.8025	78.9177	72.9932	86.1684	42009.8	54.7622	0.398917	14649.9
gastric1050.nrrd	v3.0	1.18.2	1.2.4	1.0.0	3.7.3	{'minimumROIDimensions': 2, 'minimumROISize': None, 'normalize': False, 'normalizeScale': 1, 'removeOutliers': None, 'resampledPixelSpacing': [3.0, 3.0, 3.0], 'interpolator': 3, 'preCrop': False, 'padDistance': 5, 'distances': [1], 'force2D': False, 'force2Ddimension': 0, 'resegmentRange': None, 'label': 1, 'additionalInfo': True, 'binWidth': 25.0}	{'Original': {}, 'Wavelet': {}}	4ecae38ee32904808855eae7903c6e1615cb9b64	3D	(0.7343750000000001, 0.7343750000000001, 0.7000000000000002)	(512, 512, 334)	-571.683	-1024	1455	57367dd36d78b3b5e1558dc17c96476090df3dad	(0.7343750000000001, 0.7343750000000001, 0.7000000000000002)	(512, 512, 334)	(263, 195, 170, 106, 149, 79)	325071	1	(316.6953588600644, 272.6272383571589, 214.85405957467754)	(36.940341662859794, -141.42218433146147, 585.7978417022744)	(3.0, 3.0, 3.0)	(38, 49, 30)	-24.1365	-1033	1274	(3.0, 3.0, 3.0)	(38, 49, 30)	(5, 6, 6, 26, 35, 18)	4503	1	(18.129469242727072, 24.454585831667778, 15.692205196535642)	(36.88840772818119, -141.13624250499672, 585.6266155896069)	53.2843	-550	215	0.703688	0.489423	43.4678	88.8144	78.9177	102.703	104.139	107.875	121825	62.4976	0.462126	25716.7
gastric1051.nrrd	v3.0	1.18.2	1.2.4	1.0.0	3.7.3	{'minimumROIDimensions': 2, 'minimumROISize': None, 'normalize': False, 'normalizeScale': 1, 'removeOutliers': None, 'resampledPixelSpacing': [3.0, 3.0, 3.0], 'interpolator': 3, 'preCrop': False, 'padDistance': 5, 'distances': [1], 'force2D': False, 'force2Ddimension': 0, 'resegmentRange': None, 'label': 1, 'additionalInfo': True, 'binWidth': 25.0}	{'Original': {}, 'Wavelet': {}}	2bd44e16cd3dcbc6605c5428d1b828ed46cb212c	3D	(0.84375, 0.84375, 2.0)	(512, 512, 231)	-723.574	-1024	1640	50ca5741bce24f641b7915e7b7cf88253524c9a2	(0.84375, 0.84375, 2.0)	(512, 512, 231)	(201, 172, 167, 55, 30, 5)	2923	1	(222.4591173451933, 185.4444064317482, 168.4919603147451)	(-22.878244739993136, -175.10940707321245, 1586.0839206294902)	(3.0, 3.0, 3.0)	(27, 20, 15)	23.8096	-1041	293	(3.0, 3.0, 3.0)	(27, 20, 15)	(6, 5, 5, 15, 9, 4)	195	1	(11.615384615384615, 8.661538461538461, 6.102564102564102)	(-21.653846153846153, -175.51538461538462, 1585.9076923076923)	51.1128	-18	93	0.477859	0.264004	11.292	42.7721	45.0999	24.7386	45.3982	45.3982	4983.75	20.439	0.629772	2240.46
gastric1052.nrrd	v3.0	1.18.2	1.2.4	1.0.0	3.7.3	{'minimumROIDimensions': 2, 'minimumROISize': None, 'normalize': False, 'normalizeScale': 1, 'removeOutliers': None, 'resampledPixelSpacing': [3.0, 3.0, 3.0], 'interpolator': 3, 'preCrop': False, 'padDistance': 5, 'distances': [1], 'force2D': False, 'force2Ddimension': 0, 'resegmentRange': None, 'label': 1, 'additionalInfo': True, 'binWidth': 25.0}	{'Original': {}, 'Wavelet': {}}	4af202f9f2a95c73140924ad97574e53b26b25ac	3D	(0.84375, 0.84375, 2.0)	(512, 512, 220)	-704.251	-1024	2637	473ee516f1d7f5b495fdeff60f7c8362b5eb777a	(0.84375, 0.84375, 2.0)	(512, 512, 220)	(239, 223, 169, 28, 33, 11)	2184	1	(253.02518315018315, 240.07783882783883, 174.0352564102564)	(8.911873282967036, -163.01244848901092, 1583.1705128205126)	(3.0, 3.0, 3.0)	(19, 21, 19)	0.15829	-879	314	(3.0, 3.0, 3.0)	(19, 21, 19)	(6, 7, 6, 7, 8, 7)	109	1	(8.926605504587156, 10.284403669724771, 8.944954128440367)	(9.279816513761467, -162.64678899082563, 1583.434862385321)	64.0183	1	95	0.911927	0.395493	10.4234	26.3555	24.1868	25.807	25.807	29.8496	2721.38	24.0342	0.61784	1525.69
gastric1053.nrrd	v3.0	1.18.2	1.2.4	1.0.0	3.7.3	{'minimumROIDimensions': 2, 'minimumROISize': None, 'normalize': False, 'normalizeScale': 1, 'removeOutliers': None, 'resampledPixelSpacing': [3.0, 3.0, 3.0], 'interpolator': 3, 'preCrop': False, 'padDistance': 5, 'distances': [1], 'force2D': False, 'force2Ddimension': 0, 'resegmentRange': None, 'label': 1, 'additionalInfo': True, 'binWidth': 25.0}	{'Original': {}, 'Wavelet': {}}	9e5ac70054e0ba589289a43de6885f86fc7925b4	3D	(0.84375, 0.84375, 2.0)	(512, 512, 220)	-749.581	-1024	1737	1baa420c91c893ff867f4e1472094358f69083b2	(0.84375, 0.84375, 2.0)	(512, 512, 220)	(244, 148, 162, 114, 94, 22)	34603	2	(305.52564806519666, 184.4400196514753, 170.39629511892034)	(53.2091405550097, -172.95685841906771, 1536.3925902378405)	(3.0, 3.0, 3.0)	(44, 38, 27)	-152.315	-1048	902	(3.0, 3.0, 3.0)	(44, 38, 27)	(8, 6, 6, 30, 18, 13)	1833	1	(22.581560283687942, 15.557555919258046, 11.500272776868522)	(53.24468085106383, -172.82733224222585, 1536.6008183306055)	55.8249	-898	262	0.535606	0.332619	26.6462	80.1103	88.2326	55.3173	67.082	97.5346	48754.1	42.9076	0.553473	11660.8
gastric1054.nrrd	v3.0	1.18.2	1.2.4	1.0.0	3.7.3	{'minimumROIDimensions': 2, 'minimumROISize': None, 'normalize': False, 'normalizeScale': 1, 'removeOutliers': None, 'resampledPixelSpacing': [3.0, 3.0, 3.0], 'interpolator': 3, 'preCrop': False, 'padDistance': 5, 'distances': [1], 'force2D': False, 'force2Ddimension': 0, 'resegmentRange': None, 'label': 1, 'additionalInfo': True, 'binWidth': 25.0}	{'Original': {}, 'Wavelet': {}}	e78043ea824e955d596e1b5e47202e39e36a2dbb	3D	(0.84375, 0.84375, 2.0)	(512, 512, 220)	-723.213	-1024	1651	65b7763d0e1ddf2ef32c9feb3e9bc9c8dfee7eb2	(0.84375, 0.84375, 2.0)	(512, 512, 220)	(206, 160, 158, 128, 113, 25)	58856	1	(270.2104968057632, 206.00285442435776, 170.81378279189886)	(17.41198167986272, -181.76321657944814, -244.87243441620228)	(3.0, 3.0, 3.0)	(48, 44, 28)	-55.3034	-1059	483	(3.0, 3.0, 3.0)	(48, 44, 28)	(7, 6, 5, 35, 31, 17)	3086	1	(23.519118600129616, 18.444264419961115, 13.686649384316267)	(17.057355800388848, -182.16720674011665, -244.9400518470512)	63.2116	-653	185	0.925905	0.531273	44.4772	83.7181	107.079	94.2019	102.616	109.449	82031.6	77.515	0.379296	24071
gastric1055.nrrd	v3.0	1.18.2	1.2.4	1.0.0	3.7.3	{'minimumROIDimensions': 2, 'minimumROISize': None, 'normalize': False, 'normalizeScale': 1, 'removeOutliers': None, 'resampledPixelSpacing': [3.0, 3.0, 3.0], 'interpolator': 3, 'preCrop': False, 'padDistance': 5, 'distances': [1], 'force2D': False, 'force2Ddimension': 0, 'resegmentRange': None, 'label': 1, 'additionalInfo': True, 'binWidth': 25.0}	{'Original': {}, 'Wavelet': {}}	a6b4bd4d0ab03050549bded900c5bc1f0ea27f3b	3D	(0.716796875, 0.716796875, 1.0)	(512, 512, 434)	-666.566	-1024	3067	8e6b456dcfc1df080df260ba2cf17acdee5fd746	(0.716796875, 0.716796875, 1.0)	(512, 512, 434)	(376, 212, 343, 38, 44, 4)	3584	1	(394.103515625, 233.46372767857142, 344.4760044642857)	(109.35056686401364, -135.795531136649, 982.7760044642862)	(3.0, 3.0, 3.0)	(21, 23, 13)	-50.348	-1027	476	(3.0, 3.0, 3.0)	(21, 23, 13)	(6, 7, 5, 9, 9, 2)	94	1	(9.595744680851064, 10.52127659574468, 5.468085106382978)	(108.7872340425532, -135.43617021276594, 982.7042553191493)	35.1702	-28	69	0.613466	0.193344	5.83146	30.161	21.2132	27.1662	30.8869	32.5883	2353.5	18.5027	0.68745	1244.67
gastric1056.nrrd	v3.0	1.18.2	1.2.4	1.0.0	3.7.3	{'minimumROIDimensions': 2, 'minimumROISize': None, 'normalize': False, 'normalizeScale': 1, 'removeOutliers': None, 'resampledPixelSpacing': [3.0, 3.0, 3.0], 'interpolator': 3, 'preCrop': False, 'padDistance': 5, 'distances': [1], 'force2D': False, 'force2Ddimension': 0, 'resegmentRange': None, 'label': 1, 'additionalInfo': True, 'binWidth': 25.0}	{'Original': {}, 'Wavelet': {}}	e5de0458c8facd0d63483bb9253d5381be23d6a2	3D	(0.84375, 0.84375, 2.0)	(512, 512, 220)	-721.763	-1024	1632	44db367db349e67f7d248e8cb117cd7e9ff1db70	(0.84375, 0.84375, 2.0)	(512, 512, 220)	(270, 219, 184, 36, 40, 13)	5380	1	(286.73234200743497, 236.14163568773233, 190.71970260223048)	(28.35228856877319, -143.33361988847585, -224.06059479553903)	(3.0, 3.0, 3.0)	(22, 23, 20)	45.9437	-389	458	(3.0, 3.0, 3.0)	(22, 23, 20)	(6, 6, 6, 10, 10, 8)	276	1	(10.355072463768115, 9.94927536231884, 9.826086956521738)	(28.565217391304287, -143.65217391304347, -224.52173913043478)	54.9529	-42	89	0.756095	0.522298	16.6674	31.9117	30	30	34.9857	36.2491	7142.62	24.1283	0.697946	2569.81
gastric1057.nrrd	v3.0	1.18.2	1.2.4	1.0.0	3.7.3	{'minimumROIDimensions': 2, 'minimumROISize': None, 'normalize': False, 'normalizeScale': 1, 'removeOutliers': None, 'resampledPixelSpacing': [3.0, 3.0, 3.0], 'interpolator': 3, 'preCrop': False, 'padDistance': 5, 'distances': [1], 'force2D': False, 'force2Ddimension': 0, 'resegmentRange': None, 'label': 1, 'additionalInfo': True, 'binWidth': 25.0}	{'Original': {}, 'Wavelet': {}}	50e26d497d7149cf854a88d3f8122a79ceeb4164	3D	(0.84375, 0.84375, 2.0)	(512, 512, 219)	-735.159	-1024	1737	e268bdc0b3294f483fbf95e7b3cf3e65d1c9baa9	(0.84375, 0.84375, 2.0)	(512, 512, 219)	(251, 195, 170, 70, 85, 9)	8631	1	(287.74417796315606, 223.957942301008, 173.8747537944618)	(46.20602515641289, -156.6136111835245, -258.65049241107636)	(3.0, 3.0, 3.0)	(32, 36, 17)	-107.339	-1045	742	(3.0, 3.0, 3.0)	(32, 36, 17)	(6, 6, 5, 18, 18, 6)	412	1	(15.266990291262136, 13.325242718446601, 7.546116504854369)	(45.30097087378638, -157.5242718446602, -259.26165048543686)	61.6117	-293	143	0.560317	0.237076	12.9413	54.5871	54.0833	42.9535	51.788	64.4127	10715.6	30.5861	0.573047	4101.78
gastric1058.nrrd	v3.0	1.18.2	1.2.4	1.0.0	3.7.3	{'minimumROIDimensions': 2, 'minimumROISize': None, 'normalize': False, 'normalizeScale': 1, 'removeOutliers': None, 'resampledPixelSpacing': [3.0, 3.0, 3.0], 'interpolator': 3, 'preCrop': False, 'padDistance': 5, 'distances': [1], 'force2D': False, 'force2Ddimension': 0, 'resegmentRange': None, 'label': 1, 'additionalInfo': True, 'binWidth': 25.0}	{'Original': {}, 'Wavelet': {}}	68a94626bef4eee6338c080c102b39f135b36ec3	3D	(0.84375, 0.84375, 2.0)	(512, 512, 206)	-747.392	-1024	1711	d2febf71523a77ae2e8a2293fbbd402289dd88a7	(0.84375, 0.84375, 2.0)	(512, 512, 206)	(304, 192, 133, 29, 28, 7)	2905	1	(319.0051635111876, 205.8130808950086, 135.78072289156626)	(56.58248171256457, -165.9233379948365, -416.83855421686746)	(3.0, 3.0, 3.0)	(20, 20, 16)	-63.5716	-1030	294	(3.0, 3.0, 3.0)	(20, 20, 16)	(6, 6, 6, 8, 8, 4)	146	1	(9.397260273972602, 9.383561643835616, 7.301369863013699)	(56.6917808219178, -166.34931506849315, -416.99589041095885)	52.9041	-5	96	0.979639	0.558396	12.3701	22.1529	24.7386	24.1868	25.807	26.4953	3753	21.7018	0.80063	1458.72
gastric1059.nrrd	v3.0	1.18.2	1.2.4	1.0.0	3.7.3	{'minimumROIDimensions': 2, 'minimumROISize': None, 'normalize': False, 'normalizeScale': 1, 'removeOutliers': None, 'resampledPixelSpacing': [3.0, 3.0, 3.0], 'interpolator': 3, 'preCrop': False, 'padDistance': 5, 'distances': [1], 'force2D': False, 'force2Ddimension': 0, 'resegmentRange': None, 'label': 1, 'additionalInfo': True, 'binWidth': 25.0}	{'Original': {}, 'Wavelet': {}}	c6bc23f178f0488e3140add71a0ae4485deabe35	3D	(0.6289062500000001, 0.6289062500000001, 1.0)	(512, 512, 448)	-555.063	-1024	3066	f3339931e71d0ebb700f5af45d21a91003074234	(0.6289062500000001, 0.6289062500000001, 1.0)	(512, 512, 448)	(224, 146, 231, 146, 119, 97)	455144	1	(298.58157857732937, 206.04386523825426, 279.90867285957853)	(27.094274027148543, -151.10327225250418, 720.4086728595785)	(3.0, 3.0, 3.0)	(43, 37, 45)	-216.719	-1036	819	(3.0, 3.0, 3.0)	(43, 37, 45)	(7, 6, 6, 30, 24, 32)	6597	1	(21.20524480824617, 17.851447627709565, 22.013642564802183)	(27.11573442473847, -150.94565711687136, 720.5409276944065)	26.1217	-821	330	0.927098	0.580172	52.5328	90.547	100.578	99.7246	95.7183	116.885	177244	83.946	0.528079	28895.6
gastric1060.nrrd	v3.0	1.18.2	1.2.4	1.0.0	3.7.3	{'minimumROIDimensions': 2, 'minimumROISize': None, 'normalize': False, 'normalizeScale': 1, 'removeOutliers': None, 'resampledPixelSpacing': [3.0, 3.0, 3.0], 'interpolator': 3, 'preCrop': False, 'padDistance': 5, 'distances': [1], 'force2D': False, 'force2Ddimension': 0, 'resegmentRange': None, 'label': 1, 'additionalInfo': True, 'binWidth': 25.0}	{'Original': {}, 'Wavelet': {}}	c2bcf4c76954d2bc900d531b8ae04578a5a4bfab	3D	(0.7656250000000002, 0.7656250000000002, 2.0)	(512, 512, 227)	-670.679	-1024	1890	9e185b62d57369d4023ead309e3aec9d607daec0	(0.7656250000000002, 0.7656250000000002, 2.0)	(512, 512, 227)	(237, 181, 173, 115, 107, 22)	47374	1	(292.8649048001013, 231.51391058386457, 184.4701312956474)	(35.607505237577584, -168.36434970922858, -433.9597374087053)	(3.0, 3.0, 3.0)	(41, 39, 26)	-138.762	-1037	1976	(3.0, 3.0, 3.0)	(41, 39, 26)	(5, 5, 5, 29, 28, 15)	2077	1	(19.079441502166585, 17.475204622051034, 12.832932113625422)	(34.738324506499694, -169.07438613384684, -433.90120365912384)	52.013	-684	189	0.76651	0.588103	43.5421	74.0382	91.2414	84.214	80.7775	93.2416	54894.4	56.751	0.424593	16451.2
gastric1061.nrrd	v3.0	1.18.2	1.2.4	1.0.0	3.7.3	{'minimumROIDimensions': 2, 'minimumROISize': None, 'normalize': False, 'normalizeScale': 1, 'removeOutliers': None, 'resampledPixelSpacing': [3.0, 3.0, 3.0], 'interpolator': 3, 'preCrop': False, 'padDistance': 5, 'distances': [1], 'force2D': False, 'force2Ddimension': 0, 'resegmentRange': None, 'label': 1, 'additionalInfo': True, 'binWidth': 25.0}	{'Original': {}, 'Wavelet': {}}	0e540a56b7fc68a2170527ae9dde0319f0af1509	3D	(0.84375, 0.84375, 1.9999999999999998)	(512, 512, 251)	-659.797	-1024	1646	5bc8f6c1ccdd3a1fbcc39dd02e7e01ec9d74f27e	(0.84375, 0.84375, 1.9999999999999998)	(512, 512, 251)	(273, 167, 187, 73, 71, 27)	32954	1	(309.2847302300176, 198.11813436912058, 198.67093524306608)	(43.38086613157731, -198.41594912605456, -327.95812951386785)	(3.0, 3.0, 3.0)	(33, 32, 30)	-100.29	-1055	484	(3.0, 3.0, 3.0)	(33, 32, 30)	(6, 6, 6, 20, 20, 18)	1728	1	(15.610532407407407, 14.468171296296296, 13.50925925925926)	(43.331597222222165, -198.09548611111117, -327.27222222222224)	65.6516	-774	147	0.789222	0.469323	30.3266	64.6177	66.0681	63.5689	58.2495	69	45807.8	50.9977	0.516737	11981.4
gastric1062.nrrd	v3.0	1.18.2	1.2.4	1.0.0	3.7.3	{'minimumROIDimensions': 2, 'minimumROISize': None, 'normalize': False, 'normalizeScale': 1, 'removeOutliers': None, 'resampledPixelSpacing': [3.0, 3.0, 3.0], 'interpolator': 3, 'preCrop': False, 'padDistance': 5, 'distances': [1], 'force2D': False, 'force2Ddimension': 0, 'resegmentRange': None, 'label': 1, 'additionalInfo': True, 'binWidth': 25.0}	{'Original': {}, 'Wavelet': {}}	591511b59fefa32b3a117630ff06bd4366923569	3D	(0.658203125, 0.658203125, 1.9999999999999993)	(512, 512, 178)	-620.323	-1024	3070	62dd769c4923591358ddcc11cd9d6ba97e89add7	(0.658203125, 0.658203125, 1.9999999999999993)	(512, 512, 178)	(219, 193, 91, 88, 45, 10)	11033	1	(271.2346596573915, 216.18589685488988, 95.69138040424183)	(14.356602157306497, -175.87666554668382, -428.91723919151616)	(3.0, 3.0, 3.0)	(32, 22, 18)	-45.4777	-1042	596	(3.0, 3.0, 3.0)	(32, 22, 18)	(6, 5, 6, 19, 10, 6)	329	1	(17.11550151975684, 9.969604863221884, 8.635258358662615)	(14.346504559270521, -176.09118541033433, -428.8942249240119)	55.5593	-11	101	0.445427	0.360479	19.2221	53.3238	57.7062	29.5466	55.3173	58.3267	8439.75	23.7519	0.549697	3646.82
gastric1063.nrrd	v3.0	1.18.2	1.2.4	1.0.0	3.7.3	{'minimumROIDimensions': 2, 'minimumROISize': None, 'normalize': False, 'normalizeScale': 1, 'removeOutliers': None, 'resampledPixelSpacing': [3.0, 3.0, 3.0], 'interpolator': 3, 'preCrop': False, 'padDistance': 5, 'distances': [1], 'force2D': False, 'force2Ddimension': 0, 'resegmentRange': None, 'label': 1, 'additionalInfo': True, 'binWidth': 25.0}	{'Original': {}, 'Wavelet': {}}	57844f083ce41d74a8c1a5d91c89ff40b08de641	3D	(0.84375, 0.84375, 2.0)	(512, 512, 243)	-627.099	-1024	1640	fc5f5a3f1d47fc37c372d9e14f08b6c235bea983	(0.84375, 0.84375, 2.0)	(512, 512, 243)	(205, 166, 185, 88, 50, 16)	14790	1	(252.17822853279242, 191.715415821501, 191.11156186612575)	(2.1972553245435904, -203.81824290060845, -36.27687626774849)	(3.0, 3.0, 3.0)	(37, 26, 22)	-89.5961	-1034	267	(3.0, 3.0, 3.0)	(37, 26, 22)	(6, 6, 5, 24, 14, 11)	853	1	(18.648300117233294, 12.253223915592027, 9.1031652989449)	(2.4449003516998857, -204.74032825322388, -36.6905041031653)	48.6717	-431	145	0.435331	0.332824	24.1032	72.4203	72.0625	38.4187	72.9932	73.6071	22600.1	31.5268	0.536731	7202.25
gastric1064.nrrd	v3.0	1.18.2	1.2.4	1.0.0	3.7.3	{'minimumROIDimensions': 2, 'minimumROISize': None, 'normalize': False, 'normalizeScale': 1, 'removeOutliers': None, 'resampledPixelSpacing': [3.0, 3.0, 3.0], 'interpolator': 3, 'preCrop': False, 'padDistance': 5, 'distances': [1], 'force2D': False, 'force2Ddimension': 0, 'resegmentRange': None, 'label': 1, 'additionalInfo': True, 'binWidth': 25.0}	{'Original': {}, 'Wavelet': {}}	0c7e9871856407c450f4482032eb3771fcd8ae2a	3D	(0.84375, 0.84375, 2.0)	(512, 512, 226)	-717.305	-1024	1641	3a7fd7f2cf491f2946e3b361b9a867c572282390	(0.84375, 0.84375, 2.0)	(512, 512, 226)	(169, 184, 159, 80, 62, 15)	22868	1	(208.42601014518104, 214.21261150953296, 166.41459681651216)	(-36.718678940003485, -184.8362340388315, -83.17080636697563)	(3.0, 3.0, 3.0)	(34, 30, 22)	-61.6252	-1040	617	(3.0, 3.0, 3.0)	(34, 30, 22)	(6, 6, 6, 22, 17, 10)	1189	1	(16.222876366694702, 13.86963835155593, 10.851135407905803)	(-36.831370899915896, -184.89108494533218, -82.94659377628253)	53.2187	-22	185	0.692739	0.383681	23.8195	62.0815	65.521	52.4786	54.0833	70.6116	31561.9	43.0062	0.550626	8771.41
gastric1065.nrrd	v3.0	1.18.2	1.2.4	1.0.0	3.7.3	{'minimumROIDimensions': 2, 'minimumROISize': None, 'normalize': False, 'normalizeScale': 1, 'removeOutliers': None, 'resampledPixelSpacing': [3.0, 3.0, 3.0], 'interpolator': 3, 'preCrop': False, 'padDistance': 5, 'distances': [1], 'force2D': False, 'force2Ddimension': 0, 'resegmentRange': None, 'label': 1, 'additionalInfo': True, 'binWidth': 25.0}	{'Original': {}, 'Wavelet': {}}	4923c7f8593fd050cb274a18c386cd6655b08170	3D	(0.84375, 0.84375, 2.0)	(512, 512, 252)	-725.12	-1024	1683	92f95fbe29ce56132938d72704a76cccaf939f25	(0.84375, 0.84375, 2.0)	(512, 512, 252)	(156, 257, 182, 46, 53, 12)	13861	1	(179.13354014861844, 284.25221845465694, 187.25835076834284)	(-48.43420049960321, -125.74031567888315, -154.58329846331412)	(3.0, 3.0, 3.0)	(25, 27, 19)	33.1452	-450	262	(3.0, 3.0, 3.0)	(25, 27, 19)	(6, 5, 5, 13, 15, 8)	736	1	(12.036684782608695, 12.38179347826087, 8.379076086956522)	(-48.389945652173914, -126.35461956521733, -155.46277173913023)	60.1454	-302	113	0.807073	0.654324	26.2553	40.1259	37.9473	46.9574	43.6807	50.2892	19568.2	32.3845	0.612139	5736.78
gastric1066.nrrd	v3.0	1.18.2	1.2.4	1.0.0	3.7.3	{'minimumROIDimensions': 2, 'minimumROISize': None, 'normalize': False, 'normalizeScale': 1, 'removeOutliers': None, 'resampledPixelSpacing': [3.0, 3.0, 3.0], 'interpolator': 3, 'preCrop': False, 'padDistance': 5, 'distances': [1], 'force2D': False, 'force2Ddimension': 0, 'resegmentRange': None, 'label': 1, 'additionalInfo': True, 'binWidth': 25.0}	{'Original': {}, 'Wavelet': {}}	63abd4b404e92dbc3cb6c3b8e499e2e9984fac4c	3D	(0.8437499999999999, 0.8437499999999999, 1.9999999999999998)	(512, 512, 252)	-664.496	-1024	1613	0ef4276fd7602da5c947eba70cf6dc1077343491	(0.8437499999999999, 0.8437499999999999, 1.9999999999999998)	(512, 512, 252)	(169, 157, 178, 30, 38, 5)	2307	1	(186.31556133506717, 176.9037711313394, 180.03250975292588)	(-40.37437012353715, -181.81556810793262, 1151.6650195058517)	(3.0, 3.0, 3.0)	(20, 22, 15)	-93.5798	-1045	259	(3.0, 3.0, 3.0)	(20, 22, 15)	(6, 6, 6, 8, 10, 3)	107	1	(10.11214953271028, 10.514018691588785, 7.08411214953271)	(-40.1635514018692, -181.45794392523388, 1152.352336448598)	41.7103	-339	80	0.501987	0.278421	8.66849	31.1345	21.2132	27.1662	32.311	32.45	2710.12	15.6291	0.733007	1282.44
gastric1067.nrrd	v3.0	1.18.2	1.2.4	1.0.0	3.7.3	{'minimumROIDimensions': 2, 'minimumROISize': None, 'normalize': False, 'normalizeScale': 1, 'removeOutliers': None, 'resampledPixelSpacing': [3.0, 3.0, 3.0], 'interpolator': 3, 'preCrop': False, 'padDistance': 5, 'distances': [1], 'force2D': False, 'force2Ddimension': 0, 'resegmentRange': None, 'label': 1, 'additionalInfo': True, 'binWidth': 25.0}	{'Original': {}, 'Wavelet': {}}	5c1e45fba2878e17396ab20e26d4475c6be79276	3D	(0.84375, 0.84375, 2.0)	(512, 512, 241)	-701.793	-1024	1722	52147bca0b254cd208699c80c4401f35e10749df	(0.84375, 0.84375, 2.0)	(512, 512, 241)	(138, 208, 165, 67, 60, 8)	9860	1	(173.01501014198783, 240.31947261663285, 168.82768762677486)	(-56.59671019269777, -132.30856997971603, 1124.1553752535497)	(3.0, 3.0, 3.0)	(31, 29, 17)	19.8614	-948	319	(3.0, 3.0, 3.0)	(31, 29, 17)	(6, 5, 6, 18, 17, 5)	483	1	(15.530020703933747, 14.41407867494824, 8.333333333333334)	(-55.90993788819877, -131.75776397515529, 1124.0)	62.8447	-111	184	0.534871	0.243525	15.8195	64.9605	51.788	40.8044	62.426	65.1767	12630.4	34.7455	0.542865	4831.36
gastric1068.nrrd	v3.0	1.18.2	1.2.4	1.0.0	3.7.3	{'minimumROIDimensions': 2, 'minimumROISize': None, 'normalize': False, 'normalizeScale': 1, 'removeOutliers': None, 'resampledPixelSpacing': [3.0, 3.0, 3.0], 'interpolator': 3, 'preCrop': False, 'padDistance': 5, 'distances': [1], 'force2D': False, 'force2Ddimension': 0, 'resegmentRange': None, 'label': 1, 'additionalInfo': True, 'binWidth': 25.0}	{'Original': {}, 'Wavelet': {}}	b53bb5c067ed44ead78ac2c58c2f340e6a950c66	3D	(0.7246093749999999, 0.7246093749999999, 2.0)	(512, 512, 245)	-562.66	-1024	1608	2340da361357d6911653f5b09a893c6286e0e669	(0.7246093749999999, 0.7246093749999999, 2.0)	(512, 512, 245)	(219, 99, 168, 165, 141, 24)	94009	2	(302.6410556436086, 151.25746471082556, 181.49603761342)	(31.158850866755415, -209.5351183443041, 1421.49207522684)	(3.0, 3.0, 3.0)	(52, 46, 28)	-133.81	-1052	311	(3.0, 3.0, 3.0)	(52, 46, 28)	(6, 6, 6, 40, 34, 16)	3589	2	(25.7450543326832, 18.115909724157145, 14.739203120646419)	(31.235162998049603, -209.65227082752853, 1421.2176093619391)	48.3909	-424	179	0.77691	0.413267	41.7571	101.042	120.037	105.513	121.565	129.418	94691.2	78.5002	0.326588	30762.7
gastric1069.nrrd	v3.0	1.18.2	1.2.4	1.0.0	3.7.3	{'minimumROIDimensions': 2, 'minimumROISize': None, 'normalize': False, 'normalizeScale': 1, 'removeOutliers': None, 'resampledPixelSpacing': [3.0, 3.0, 3.0], 'interpolator': 3, 'preCrop': False, 'padDistance': 5, 'distances': [1], 'force2D': False, 'force2Ddimension': 0, 'resegmentRange': None, 'label': 1, 'additionalInfo': True, 'binWidth': 25.0}	{'Original': {}, 'Wavelet': {}}	96847d545521cc417b4bd5dc0df955b862fce27d	3D	(0.724609375, 0.724609375, 1.9999999999999998)	(512, 512, 220)	-560.693	-1024	1709	e0d39ee8fcbd9598e70d705102ee22d7c10c9afb	(0.724609375, 0.724609375, 1.9999999999999998)	(512, 512, 220)	(149, 172, 154, 58, 67, 11)	12762	1	(182.3191506033537, 207.50047014574517, 158.62035731076634)	(-49.027529543272976, -163.78090932798548, 1259.8407146215327)	(3.0, 3.0, 3.0)	(26, 28, 19)	28.0254	-704	288	(3.0, 3.0, 3.0)	(26, 28, 19)	(6, 6, 6, 14, 15, 7)	474	1	(13.49789029535865, 13.854430379746836, 8.824894514767932)	(-49.50632911392404, -163.43670886075955, 1260.5746835443038)	54.2025	-29	122	0.852282	0.494223	20.1025	40.675	40.025	45.3982	47.4342	48.4665	12376.1	34.6665	0.560581	4615.68
gastric1070.nrrd	v3.0	1.18.2	1.2.4	1.0.0	3.7.3	{'minimumROIDimensions': 2, 'minimumROISize': None, 'normalize': False, 'normalizeScale': 1, 'removeOutliers': None, 'resampledPixelSpacing': [3.0, 3.0, 3.0], 'interpolator': 3, 'preCrop': False, 'padDistance': 5, 'distances': [1], 'force2D': False, 'force2Ddimension': 0, 'resegmentRange': None, 'label': 1, 'additionalInfo': True, 'binWidth': 25.0}	{'Original': {}, 'Wavelet': {}}	d42c0d0fa51523920599c25168d9a32efdbd3ffc	3D	(0.814453125, 0.814453125, 2.0000000000000004)	(512, 512, 212)	-651.093	-1024	1737	ba073bd664d2f1912b8e15c51abc177f73d4b39a	(0.814453125, 0.814453125, 2.000000000000001)	(512, 512, 212)	(184, 155, 139, 68, 67, 18)	16584	1	(215.72099614085866, 188.23197057404727, 149.51519536903038)	(-19.398134002464815, -176.78665677855935, 1263.430390738061)	(3.0, 3.0, 3.0)	(31, 31, 24)	-9.77333	-1054	1324	(3.0, 3.0, 3.0)	(31, 31, 24)	(7, 7, 6, 17, 17, 12)	809	1	(14.302843016069222, 14.642768850432633, 12.80469715698393)	(-19.091470951792424, -177.07169344870232, 1264.3140914709518)	55.4561	-583	108	0.836369	0.536107	27.157	50.656	54.0833	53.1601	48.4665	57.6281	21341.2	42.3671	0.534927	6955.63
gastric1071.nrrd	v3.0	1.18.2	1.2.4	1.0.0	3.7.3	{'minimumROIDimensions': 2, 'minimumROISize': None, 'normalize': False, 'normalizeScale': 1, 'removeOutliers': None, 'resampledPixelSpacing': [3.0, 3.0, 3.0], 'interpolator': 3, 'preCrop': False, 'padDistance': 5, 'distances': [1], 'force2D': False, 'force2Ddimension': 0, 'resegmentRange': None, 'label': 1, 'additionalInfo': True, 'binWidth': 25.0}	{'Original': {}, 'Wavelet': {}}	5d0310b08521937618590915706917a942092fe2	3D	(0.7949218750000001, 0.7949218750000001, 2.0)	(512, 512, 220)	-693.035	-1024	1650	08c69769c3f19bf13fd1c13eb14940e932f94bbd	(0.7949218750000001, 0.7949218750000001, 2.0)	(512, 512, 220)	(165, 182, 155, 59, 63, 9)	12559	1	(194.69607452822677, 218.18640019109802, 158.9001512859304)	(-41.33437044338237, -147.16139672309205, 1298.0003025718609)	(3.0, 3.0, 3.0)	(28, 28, 17)	15.0948	-1035	591	(3.0, 3.0, 3.0)	(28, 28, 17)	(6, 7, 5, 15, 15, 6)	592	1	(13.234797297297296, 14.633445945945946, 7.2449324324324325)	(-41.29560810810826, -146.59966216216225, 1296.4347972972973)	59.5557	-219	259	0.975143	0.483684	20.5991	42.588	45.8912	45.3982	45.6946	48.4665	15343.9	41.5294	0.490706	6085.36
gastric1072.nrrd	v3.0	1.18.2	1.2.4	1.0.0	3.7.3	{'minimumROIDimensions': 2, 'minimumROISize': None, 'normalize': False, 'normalizeScale': 1, 'removeOutliers': None, 'resampledPixelSpacing': [3.0, 3.0, 3.0], 'interpolator': 3, 'preCrop': False, 'padDistance': 5, 'distances': [1], 'force2D': False, 'force2Ddimension': 0, 'resegmentRange': None, 'label': 1, 'additionalInfo': True, 'binWidth': 25.0}	{'Original': {}, 'Wavelet': {}}	074dce6a0c272cbbe6a615ef68ff6f8504686e93	3D	(0.734375, 0.734375, 1.9999999999999998)	(512, 512, 212)	-564.665	-1024	1606	9606907bb2fe3b10a792271189753d805d3a33e8	(0.734375, 0.734375, 1.9999999999999998)	(512, 512, 212)	(200, 166, 153, 67, 30, 13)	10879	1	(232.96424303704384, 181.79952201489107, 159.4346906884824)	(-13.549696519671016, -187.6237885203146, 1315.969381376965)	(3.0, 3.0, 3.0)	(29, 19, 21)	-22.4685	-1041	329	(3.0, 3.0, 3.0)	(29, 19, 21)	(6, 6, 6, 15, 7, 9)	441	1	(13.473922902494332, 9.126984126984127, 10.242630385487528)	(-14.078231292517088, -187.61904761904785, 1316.3278911564628)	75.8073	-16	121	0.664803	0.440874	17.7422	40.2433	45.8912	29.5466	45.0999	46.9574	11592	26.7539	0.71393	3469.51
gastric1073.nrrd	v3.0	1.18.2	1.2.4	1.0.0	3.7.3	{'minimumROIDimensions': 2, 'minimumROISize': None, 'normalize': False, 'normalizeScale': 1, 'removeOutliers': None, 'resampledPixelSpacing': [3.0, 3.0, 3.0], 'interpolator': 3, 'preCrop': False, 'padDistance': 5, 'distances': [1], 'force2D': False, 'force2Ddimension': 0, 'resegmentRange': None, 'label': 1, 'additionalInfo': True, 'binWidth': 25.0}	{'Original': {}, 'Wavelet': {}}	e294a2217bdd0a26c9cf8f7bc4db12709b8ffa64	3D	(0.80078125, 0.80078125, 2.000000000000001)	(512, 512, 212)	-689.123	-1024	1646	2b479314ba28f6febc7cb634c8162e5f2140d2ff	(0.80078125, 0.80078125, 2.000000000000001)	(512, 512, 212)	(242, 151, 165, 78, 63, 13)	19567	1	(278.2566055092758, 184.59830326570247, 171.14279143455818)	(6.752672380474763, 113.72286003698831, 1357.9555828691164)	(3.0, 3.0, 3.0)	(33, 28, 21)	-83.5947	-1059	610	(3.0, 3.0, 3.0)	(33, 28, 21)	(6, 6, 6, 20, 16, 9)	958	1	(14.821503131524008, 14.011482254697286, 9.98956158663883)	(6.494118769572054, 114.03405613909186, 1358.1386847599165)	50.3121	-334	134	0.574552	0.435002	25.1888	57.9049	60.7454	43.2666	60.7454	69.6491	25365.4	33.2694	0.619417	6740.03
gastric1074.nrrd	v3.0	1.18.2	1.2.4	1.0.0	3.7.3	{'minimumROIDimensions': 2, 'minimumROISize': None, 'normalize': False, 'normalizeScale': 1, 'removeOutliers': None, 'resampledPixelSpacing': [3.0, 3.0, 3.0], 'interpolator': 3, 'preCrop': False, 'padDistance': 5, 'distances': [1], 'force2D': False, 'force2Ddimension': 0, 'resegmentRange': None, 'label': 1, 'additionalInfo': True, 'binWidth': 25.0}	{'Original': {}, 'Wavelet': {}}	8148b7cbcb22ead27a6eb7ba4dd93392d0198740	3D	(0.8125, 0.8125, 2.0)	(512, 512, 418)	-721.393	-1024	3071	99efe01c45f3f640934c065fb70d05f345ff0537	(0.8125, 0.8125, 2.0)	(512, 512, 418)	(271, 212, 181, 73, 56, 20)	24377	1	(308.4321286458547, 241.29039668540017, 190.39262419493784)	(32.00735452475692, -169.54530269311238, 1007.2852483898757)	(3.0, 3.0, 3.0)	(32, 27, 25)	-134.158	-1048	367	(3.0, 3.0, 3.0)	(32, 27, 25)	(5, 5, 6, 20, 16, 13)	1175	1	(15.165106382978724, 12.987234042553192, 11.805106382978723)	(31.995319148936176, -169.53829787234042, 1007.4153191489362)	90.3574	-975	166	0.820558	0.609842	31.877	52.271	62.6418	44.2945	52.3927	63.2851	31123.1	42.8914	0.552933	8653.67
gastric1075.nrrd	v3.0	1.18.2	1.2.4	1.0.0	3.7.3	{'minimumROIDimensions': 2, 'minimumROISize': None, 'normalize': False, 'normalizeScale': 1, 'removeOutliers': None, 'resampledPixelSpacing': [3.0, 3.0, 3.0], 'interpolator': 3, 'preCrop': False, 'padDistance': 5, 'distances': [1], 'force2D': False, 'force2Ddimension': 0, 'resegmentRange': None, 'label': 1, 'additionalInfo': True, 'binWidth': 25.0}	{'Original': {}, 'Wavelet': {}}	d1937c3f57d90d8f0741d3104943bde047f19fbe	3D	(0.8437499999999999, 0.8437499999999999, 1.9999999999999998)	(512, 512, 251)	-631.629	-1024	1868	7f04b623f637f0853bb8a72fed3ed38b3e7b145d	(0.8437499999999999, 0.8437499999999999, 1.9999999999999998)	(512, 512, 251)	(196, 131, 171, 30, 28, 9)	2585	1	(210.35899419729208, 143.24410058027078, 174.97949709864602)	(-37.08772364603482, -220.71591513539659, 1138.0589941972921)	(3.0, 3.0, 3.0)	(21, 20, 18)	-73.5512	-1063	93	(3.0, 3.0, 3.0)	(21, 20, 18)	(6, 6, 6, 9, 7, 6)	134	1	(9.67910447761194, 8.925373134328359, 8.477611940298507)	(-37.462686567164155, -220.72388059701498, 1138.0328358208956)	57.6791	-120	93	0.873173	0.40392	10.2411	25.3544	27.6586	25.807	25.632	30.7409	3413.25	22.1388	0.706768	1551.15
gastric1076.nrrd	v3.0	1.18.2	1.2.4	1.0.0	3.7.3	{'minimumROIDimensions': 2, 'minimumROISize': None, 'normalize': False, 'normalizeScale': 1, 'removeOutliers': None, 'resampledPixelSpacing': [3.0, 3.0, 3.0], 'interpolator': 3, 'preCrop': False, 'padDistance': 5, 'distances': [1], 'force2D': False, 'force2Ddimension': 0, 'resegmentRange': None, 'label': 1, 'additionalInfo': True, 'binWidth': 25.0}	{'Original': {}, 'Wavelet': {}}	b7a451e5fa0b41a5c349d95973c18aa8254e15bd	3D	(0.8476562499999998, 0.8476562499999998, 2.0)	(512, 512, 252)	-643.141	-1024	1552	f191d6e68d8a90769a159340189124804a508f6b	(0.8476562499999997, 0.8476562499999997, 2.0)	(512, 512, 252)	(265, 140, 186, 63, 70, 14)	12896	1	(301.02962158808936, 171.83475496277916, 192.17555831265508)	(32.09364017427879, 99.15680401141822, 1277.0711166253104)	(3.0, 3.0, 3.0)	(30, 32, 21)	-26.3751	-1028	289	(3.0, 3.0, 3.0)	(30, 32, 21)	(6, 6, 6, 18, 19, 9)	647	1	(15.635239567233384, 13.893353941267389, 9.84080370942813)	(31.905890576700216, 98.25623369880219, 1276.7424111282846)	46.9861	-50	107	0.600683	0.295788	18.6709	63.1225	46.5725	56.3649	64.4127	66.34	16900.9	37.9166	0.502281	6340.79
gastric1077.nrrd	v3.0	1.18.2	1.2.4	1.0.0	3.7.3	{'minimumROIDimensions': 2, 'minimumROISize': None, 'normalize': False, 'normalizeScale': 1, 'removeOutliers': None, 'resampledPixelSpacing': [3.0, 3.0, 3.0], 'interpolator': 3, 'preCrop': False, 'padDistance': 5, 'distances': [1], 'force2D': False, 'force2Ddimension': 0, 'resegmentRange': None, 'label': 1, 'additionalInfo': True, 'binWidth': 25.0}	{'Original': {}, 'Wavelet': {}}	1a144589eb7393e6bb415f99087d9b0a77dfed7a	3D	(0.6796875, 0.6796875, 2.0)	(512, 512, 218)	-663.317	-1024	1697	4634890388c4e43fc22c7e231cb67eb980d65e28	(0.6796875, 0.6796875, 2.0)	(512, 512, 218)	(182, 166, 156, 49, 62, 9)	8380	1	(204.60477326968973, 198.2079952267303, 160.30298329355608)	(-43.59284941825777, -163.9406594943317, 1080.105966587112)	(3.0, 3.0, 3.0)	(23, 26, 18)	5.61055	-1040	1152	(3.0, 3.0, 3.0)	(23, 26, 18)	(5, 6, 6, 11, 14, 6)	287	1	(9.958188153310104, 12.637630662020905, 8.634146341463415)	(-43.62543554006969, -163.5871080139372, 1079.9024390243903)	78.6237	-1	145	0.71318	0.484466	17.233	35.5712	30.1496	39.1152	43.6807	43.6807	7472.25	25.3687	0.624181	2961.25
gastric1078.nrrd	v3.0	1.18.2	1.2.4	1.0.0	3.7.3	{'minimumROIDimensions': 2, 'minimumROISize': None, 'normalize': False, 'normalizeScale': 1, 'removeOutliers': None, 'resampledPixelSpacing': [3.0, 3.0, 3.0], 'interpolator': 3, 'preCrop': False, 'padDistance': 5, 'distances': [1], 'force2D': False, 'force2Ddimension': 0, 'resegmentRange': None, 'label': 1, 'additionalInfo': True, 'binWidth': 25.0}	{'Original': {}, 'Wavelet': {}}	c11cc472a64f38ed3388ceb321ee408f09a306a4	3D	(0.84375, 0.84375, 2.0)	(512, 512, 232)	-708.258	-1024	1747	016354c44e5146143f0d697f9f8dfb05585f0f2a	(0.84375, 0.84375, 2.0)	(512, 512, 232)	(218, 174, 172, 27, 33, 6)	2328	1	(229.73024054982818, 186.2319587628866, 174.68685567010309)	(-22.74323453608247, -179.44490979381445, 841.3737113402062)	(3.0, 3.0, 3.0)	(19, 22, 16)	-221.175	-1042	423	(3.0, 3.0, 3.0)	(19, 22, 16)	(5, 6, 6, 8, 9, 4)	136	1	(8.345588235294118, 9.183823529411764, 7.617647058823529)	(-22.463235294117645, -178.9485294117647, 842.3529411764706)	0.257353	-1020	102	0.660058	0.440204	12.1132	27.5173	21.8403	28.4605	28.4605	30.1496	3461.62	18.163	0.746646	1482.14
gastric1079.nrrd	v3.0	1.18.2	1.2.4	1.0.0	3.7.3	{'minimumROIDimensions': 2, 'minimumROISize': None, 'normalize': False, 'normalizeScale': 1, 'removeOutliers': None, 'resampledPixelSpacing': [3.0, 3.0, 3.0], 'interpolator': 3, 'preCrop': False, 'padDistance': 5, 'distances': [1], 'force2D': False, 'force2Ddimension': 0, 'resegmentRange': None, 'label': 1, 'additionalInfo': True, 'binWidth': 25.0}	{'Original': {}, 'Wavelet': {}}	d79d8c7131550bc8f0582b1c20a66332090e1dcc	3D	(0.84375, 0.84375, 2.0)	(512, 512, 247)	-644.941	-1024	1628	0b229c6677f0f8383abaadb1568e88c3b0a5e319	(0.84375, 0.84375, 2.0)	(512, 512, 247)	(262, 201, 192, 75, 77, 19)	23072	1	(293.53033980582524, 237.10207177531206, 200.8164441747573)	(46.088099211165, -152.02325193958046, 884.6328883495146)	(3.0, 3.0, 3.0)	(33, 34, 25)	-31.2754	-1024	601	(3.0, 3.0, 3.0)	(33, 34, 25)	(6, 6, 6, 21, 21, 13)	1254	1	(14.241626794258373, 15.267942583732058, 11.854864433811802)	(46.22488038277509, -152.19617224880383, 885.0645933014354)	55.7209	-53	109	0.831365	0.379352	23.5838	62.1686	67.4166	66.4078	63.2851	79.712	33274.1	51.6848	0.5179	9659.97
gastric1080.nrrd	v3.0	1.18.2	1.2.4	1.0.0	3.7.3	{'minimumROIDimensions': 2, 'minimumROISize': None, 'normalize': False, 'normalizeScale': 1, 'removeOutliers': None, 'resampledPixelSpacing': [3.0, 3.0, 3.0], 'interpolator': 3, 'preCrop': False, 'padDistance': 5, 'distances': [1], 'force2D': False, 'force2Ddimension': 0, 'resegmentRange': None, 'label': 1, 'additionalInfo': True, 'binWidth': 25.0}	{'Original': {}, 'Wavelet': {}}	a26016430063264e7cccbe937afe96a096c73c44	3D	(0.80078125, 0.80078125, 2.0)	(512, 512, 227)	-680.73	-1024	1680	edbb05ef216f247bb8fabb843b6d6129b4558fb8	(0.80078125, 0.80078125, 2.0)	(512, 512, 227)	(212, 184, 165, 37, 43, 9)	4889	1	(228.93904683984454, 206.22704029453877, 169.33401513601964)	(-21.269513272780756, -173.9568622641389, 748.6680302720392)	(3.0, 3.0, 3.0)	(22, 24, 18)	14.9399	-648	347	(3.0, 3.0, 3.0)	(22, 24, 18)	(6, 6, 6, 8, 12, 6)	227	1	(9.682819383259911, 11.748898678414097, 8.69603524229075)	(-21.451541850220266, -173.75330396475772, 748.5881057268723)	51.2555	-59	105	0.801211	0.572719	16.8119	29.3545	26.8328	36	36.1248	36.1248	5839.88	23.5191	0.641911	2443.12
gastric1081.nrrd	v3.0	1.18.2	1.2.4	1.0.0	3.7.3	{'minimumROIDimensions': 2, 'minimumROISize': None, 'normalize': False, 'normalizeScale': 1, 'removeOutliers': None, 'resampledPixelSpacing': [3.0, 3.0, 3.0], 'interpolator': 3, 'preCrop': False, 'padDistance': 5, 'distances': [1], 'force2D': False, 'force2Ddimension': 0, 'resegmentRange': None, 'label': 1, 'additionalInfo': True, 'binWidth': 25.0}	{'Original': {}, 'Wavelet': {}}	7bf81bb8ced67697fc3d4810bee709c8e8d819ec	3D	(0.84375, 0.84375, 2.0)	(512, 512, 223)	-736.97	-1024	1811	3a2f202e370d8ce53639035fff420b230e5aa1ea	(0.84375, 0.84375, 2.0)	(512, 512, 223)	(209, 187, 177, 51, 42, 6)	2953	1	(231.19979681679646, 202.6745682356925, 180.07822553335592)	(-5.50329643582802, -195.0714580511345, 754.6564510667118)	(3.0, 3.0, 3.0)	(26, 24, 16)	-17.4741	-1029	412	(3.0, 3.0, 3.0)	(26, 24, 16)	(6, 6, 6, 13, 9, 4)	138	1	(11.166666666666666, 8.869565217391305, 7.731884057971015)	(-7.000000000000028, -197.39130434782615, 754.195652173913)	54.029	-14	113	0.520899	0.231332	8.70516	37.6306	30.5941	22.8473	39	43.3705	3485.25	19.6017	0.634711	1751.45
gastric1082.nrrd	v3.0	1.18.2	1.2.4	1.0.0	3.7.3	{'minimumROIDimensions': 2, 'minimumROISize': None, 'normalize': False, 'normalizeScale': 1, 'removeOutliers': None, 'resampledPixelSpacing': [3.0, 3.0, 3.0], 'interpolator': 3, 'preCrop': False, 'padDistance': 5, 'distances': [1], 'force2D': False, 'force2Ddimension': 0, 'resegmentRange': None, 'label': 1, 'additionalInfo': True, 'binWidth': 25.0}	{'Original': {}, 'Wavelet': {}}	a520c5400fa196d794ed19acbb90be541614da8e	3D	(0.835938, 0.835938, 1.25)	(512, 512, 385)	-1136.11	-3024	1648	e6be04e7fb4cf38126e8fa4bae08750651973081	(0.835938, 0.835938, 1.25)	(512, 512, 385)	(232, 163, 279, 120, 77, 33)	59311	1	(288.7693008042353, 197.44089629242467, 292.64456846116235)	(27.393231775690708, -48.95165203510311, -174.04028942354705)	(3.0, 3.0, 3.0)	(45, 33, 25)	-41.4945	-1032	273	(3.0, 3.0, 3.0)	(45, 33, 25)	(6, 6, 5, 33, 21, 14)	2057	1	(21.167233835683035, 14.658240155566359, 10.55323286339329)	(27.583732507048964, -48.943248533300924, -174.3113014098202)	54.9611	-932	121	0.520079	0.433641	38.7155	89.2801	99.7246	71.1196	94.7259	100.31	54660.4	46.4327	0.453179	15369.6
gastric1083.nrrd	v3.0	1.18.2	1.2.4	1.0.0	3.7.3	{'minimumROIDimensions': 2, 'minimumROISize': None, 'normalize': False, 'normalizeScale': 1, 'removeOutliers': None, 'resampledPixelSpacing': [3.0, 3.0, 3.0], 'interpolator': 3, 'preCrop': False, 'padDistance': 5, 'distances': [1], 'force2D': False, 'force2Ddimension': 0, 'resegmentRange': None, 'label': 1, 'additionalInfo': True, 'binWidth': 25.0}	{'Original': {}, 'Wavelet': {}}	af1198b64ae8cefcbae62250aa5eaa38d273787f	3D	(0.84375, 0.84375, 2.0)	(512, 512, 220)	-712.443	-1024	1695	0d9eef2678720d4c45a5e3e2df9e85d373fee5e3	(0.84375, 0.84375, 2.0)	(512, 512, 220)	(231, 218, 145, 84, 46, 19)	17836	1	(272.86846826642744, 242.19000897062122, 153.60271361291768)	(26.65464509979816, -177.73030493103835, 1383.2054272258354)	(3.0, 3.0, 3.0)	(36, 25, 24)	-64.1639	-1043	342	(3.0, 3.0, 3.0)	(36, 25, 24)	(6, 5, 6, 23, 13, 12)	931	1	(17.407089151450055, 11.73469387755102, 11.117078410311493)	(26.72126745435017, -177.79591836734693, 1382.8512352309344)	70.9968	-358	164	0.681088	0.272262	17.5121	64.3207	71.3092	43.2666	62.6418	71.5612	24577.9	43.8081	0.519948	7862.37
gastric1084.nrrd	v3.0	1.18.2	1.2.4	1.0.0	3.7.3	{'minimumROIDimensions': 2, 'minimumROISize': None, 'normalize': False, 'normalizeScale': 1, 'removeOutliers': None, 'resampledPixelSpacing': [3.0, 3.0, 3.0], 'interpolator': 3, 'preCrop': False, 'padDistance': 5, 'distances': [1], 'force2D': False, 'force2Ddimension': 0, 'resegmentRange': None, 'label': 1, 'additionalInfo': True, 'binWidth': 25.0}	{'Original': {}, 'Wavelet': {}}	24bddf46a60625d1dbdda73a29df8750942441e1	3D	(0.681640625, 0.681640625, 1.0)	(512, 512, 221)	-543.732	-1024	3066	8b6188363789bada1fbc4fe90e6526f00daced32	(0.681640625, 0.681640625, 1.0)	(512, 512, 221)	(272, 124, 118, 88, 113, 53)	84431	1	(310.75022207483033, 177.59751749949663, 145.9650365387121)	(36.66079590647615, -173.10149686069468, 650.465036538712)	(3.0, 3.0, 3.0)	(32, 37, 29)	-19.2736	-1006	642	(3.0, 3.0, 3.0)	(32, 37, 29)	(6, 5, 5, 20, 24, 18)	1494	1	(14.279785809906292, 16.894243641231594, 14.328647925033467)	(36.83935742971887, -173.31726907630522, 650.4859437751003)	49.753	-213	109	0.944888	0.350431	22.1799	63.2931	65.7951	71.3092	74.2159	77.5951	39745.1	59.8049	0.514499	10946.9
gastric1085.nrrd	v3.0	1.18.2	1.2.4	1.0.0	3.7.3	{'minimumROIDimensions': 2, 'minimumROISize': None, 'normalize': False, 'normalizeScale': 1, 'removeOutliers': None, 'resampledPixelSpacing': [3.0, 3.0, 3.0], 'interpolator': 3, 'preCrop': False, 'padDistance': 5, 'distances': [1], 'force2D': False, 'force2Ddimension': 0, 'resegmentRange': None, 'label': 1, 'additionalInfo': True, 'binWidth': 25.0}	{'Original': {}, 'Wavelet': {}}	37131dbeb7eaf3ea04e313cbf4e58a23a0b3b704	3D	(0.759765625, 0.759765625, 2.0)	(512, 512, 207)	-655.834	-1024	2763	11ea7a188628e094b66863b20679a2e28b75a15d	(0.7597656249999998, 0.7597656249999998, 2.0)	(512, 512, 207)	(297, 173, 156, 65, 79, 9)	15772	1	(326.5290388029419, 207.89956885620086, 160.97368754755263)	(51.64053924676634, 133.45494586926193, 1275.4973750951049)	(3.0, 3.0, 3.0)	(28, 32, 18)	-90.4493	-1024	577	(3.0, 3.0, 3.0)	(28, 32, 18)	(5, 6, 6, 17, 20, 6)	670	1	(12.240298507462686, 14.402985074626866, 9.191044776119403)	(51.39601270988804, 133.8290724113806, 1275.6231343283578)	54.3896	-575	577	0.67545	0.284246	16.3007	57.3473	45.8912	60.2993	58.9406	61.9193	17688.4	38.7352	0.543145	6044.5
gastric1086.nrrd	v3.0	1.18.2	1.2.4	1.0.0	3.7.3	{'minimumROIDimensions': 2, 'minimumROISize': None, 'normalize': False, 'normalizeScale': 1, 'removeOutliers': None, 'resampledPixelSpacing': [3.0, 3.0, 3.0], 'interpolator': 3, 'preCrop': False, 'padDistance': 5, 'distances': [1], 'force2D': False, 'force2Ddimension': 0, 'resegmentRange': None, 'label': 1, 'additionalInfo': True, 'binWidth': 25.0}	{'Original': {}, 'Wavelet': {}}	800e3e9ae00b03ea75f7ecfeebd8702aa84dc9ff	3D	(0.634765625, 0.634765625, 2.0)	(512, 512, 100)	-565.648	-1024	1428	94b54ba67f2836fc5e6c585b8382e726f67b296b	(0.634765625, 0.634765625, 2.0)	(512, 512, 100)	(285, 230, 44, 54, 81, 16)	20040	1	(310.27774451097804, 269.8292415169661, 52.0436626746507)	(44.77102923060127, -139.40429005270707, -145.2126746506986)	(3.0, 3.0, 3.0)	(23, 29, 22)	27.134	-906	419	(3.0, 3.0, 3.0)	(23, 29, 22)	(5, 6, 5, 12, 16, 11)	600	1	(10.331666666666667, 13.645, 10.34)	(44.99499999999995, -139.565, -145.78)	61.4833	-31	118	0.696603	0.449545	21.171	47.0943	45	55.0727	42.9535	55.3986	15783.8	32.8061	0.592514	5135.61
gastric1087.nrrd	v3.0	1.18.2	1.2.4	1.0.0	3.7.3	{'minimumROIDimensions': 2, 'minimumROISize': None, 'normalize': False, 'normalizeScale': 1, 'removeOutliers': None, 'resampledPixelSpacing': [3.0, 3.0, 3.0], 'interpolator': 3, 'preCrop': False, 'padDistance': 5, 'distances': [1], 'force2D': False, 'force2Ddimension': 0, 'resegmentRange': None, 'label': 1, 'additionalInfo': True, 'binWidth': 25.0}	{'Original': {}, 'Wavelet': {}}	16d689ddc8c1bbbf57509509fcd553b51ba4b943	3D	(0.84375, 0.84375, 2.0)	(512, 512, 220)	-727.306	-1024	1649	2abebdd4c252af4244cc8c76aa0f4b746bc7915c	(0.84375, 0.84375, 2.0)	(512, 512, 220)	(219, 163, 146, 62, 45, 24)	12721	1	(240.13135759767314, 182.21798600738936, 160.0575426460184)	(-15.967292026963264, -201.33169930626522, 1483.1150852920366)	(3.0, 3.0, 3.0)	(29, 25, 27)	-157.539	-1042	284	(3.0, 3.0, 3.0)	(29, 25, 27)	(6, 6, 5, 16, 12, 16)	647	1	(11.021638330757341, 10.882534775888717, 14.112828438948995)	(-16.43508500772795, -201.35239567233384, 1481.8384853168468)	43.3864	-987	106	0.647252	0.465499	27.7336	59.5782	57.6281	53.6656	48.3735	57.9396	16843.5	38.5621	0.491988	6458.79
gastric1088.nrrd	v3.0	1.18.2	1.2.4	1.0.0	3.7.3	{'minimumROIDimensions': 2, 'minimumROISize': None, 'normalize': False, 'normalizeScale': 1, 'removeOutliers': None, 'resampledPixelSpacing': [3.0, 3.0, 3.0], 'interpolator': 3, 'preCrop': False, 'padDistance': 5, 'distances': [1], 'force2D': False, 'force2Ddimension': 0, 'resegmentRange': None, 'label': 1, 'additionalInfo': True, 'binWidth': 25.0}	{'Original': {}, 'Wavelet': {}}	709fc2ab5e7f6b78e958ad8a51b07d5769b20c7f	3D	(0.84375, 0.84375, 2.0)	(512, 512, 231)	-734.607	-1024	1717	7e574e31cd07c0929dacde81188e1f6d69aaf546	(0.84375, 0.84375, 2.0)	(512, 512, 231)	(216, 191, 139, 61, 37, 14)	9600	1	(242.22604166666667, 207.75041666666667, 146.3340625)	(-17.199902343749955, -180.2887109375, 1420.7681249999998)	(3.0, 3.0, 3.0)	(29, 22, 21)	-17.1554	-1032	274	(3.0, 3.0, 3.0)	(29, 22, 21)	(6, 6, 6, 17, 10, 9)	477	1	(12.884696016771489, 10.067085953878406, 10.463312368972746)	(-16.84591194968553, -180.2987421383648, 1420.9899371069182)	63.7191	-50	116	0.651693	0.3921	18.01	45.9322	51.264	32.45	51	54.827	12514.5	29.9337	0.613553	4248.55
gastric1089.nrrd	v3.0	1.18.2	1.2.4	1.0.0	3.7.3	{'minimumROIDimensions': 2, 'minimumROISize': None, 'normalize': False, 'normalizeScale': 1, 'removeOutliers': None, 'resampledPixelSpacing': [3.0, 3.0, 3.0], 'interpolator': 3, 'preCrop': False, 'padDistance': 5, 'distances': [1], 'force2D': False, 'force2Ddimension': 0, 'resegmentRange': None, 'label': 1, 'additionalInfo': True, 'binWidth': 25.0}	{'Original': {}, 'Wavelet': {}}	efc0feb6f15997838783edc45e93633f1169232c	3D	(0.8437499999999999, 0.8437499999999999, 1.9999999999999998)	(512, 512, 256)	-644.105	-1024	1573	d82758341809609ea9777ad9e2a8bda4fa44f6e3	(0.8437499999999999, 0.8437499999999999, 1.9999999999999998)	(512, 512, 256)	(294, 250, 214, 31, 69, 7)	5648	1	(307.748052407932, 280.55010623229464, 216.9861898016997)	(44.08429421919263, -166.86397286650165, 1410.0723796033997)	(3.0, 3.0, 3.0)	(21, 31, 16)	4.45872	-878	325	(3.0, 3.0, 3.0)	(21, 31, 16)	(6, 5, 6, 8, 20, 4)	255	1	(9.145098039215686, 13.313725490196079, 7.4941176470588236)	(43.93529411764709, -167.558823529412, 1410.0823529411766)	66.7137	-42	138	0.377985	0.230545	12.4033	53.7999	24.7386	57	60.2993	60.2993	6549.75	20.3355	0.563428	3004.66
gastric1090.nrrd	v3.0	1.18.2	1.2.4	1.0.0	3.7.3	{'minimumROIDimensions': 2, 'minimumROISize': None, 'normalize': False, 'normalizeScale': 1, 'removeOutliers': None, 'resampledPixelSpacing': [3.0, 3.0, 3.0], 'interpolator': 3, 'preCrop': False, 'padDistance': 5, 'distances': [1], 'force2D': False, 'force2Ddimension': 0, 'resegmentRange': None, 'label': 1, 'additionalInfo': True, 'binWidth': 25.0}	{'Original': {}, 'Wavelet': {}}	0293ce31fd270ddfea2f5ff8d469f871667d2c28	3D	(0.8437499999999999, 0.8437499999999999, 1.9999999999999998)	(512, 512, 216)	-677.689	-1024	1655	c56357a46b188b8c3a54658155ad3749b3e0ec72	(0.8437499999999999, 0.8437499999999999, 1.9999999999999998)	(512, 512, 216)	(207, 156, 162, 74, 75, 15)	25243	1	(243.75272352731452, 194.26038901873787, 170.1735926791586)	(-18.911764523828396, -189.17092176544017, 1173.9471853583173)	(3.0, 3.0, 3.0)	(32, 33, 22)	-43.2667	-1049	313	(3.0, 3.0, 3.0)	(32, 33, 22)	(5, 6, 6, 21, 20, 10)	1304	1	(15.24079754601227, 16.196319018404907, 11.338190184049079)	(-18.77760736196319, -189.4110429447855, 1174.1145705521474)	45.6649	-91	93	0.650393	0.496766	29.9657	60.3215	48.8365	61.8466	67.082	72.5603	34879.5	39.2327	0.565268	9132.92
gastric1091.nrrd	v3.0	1.18.2	1.2.4	1.0.0	3.7.3	{'minimumROIDimensions': 2, 'minimumROISize': None, 'normalize': False, 'normalizeScale': 1, 'removeOutliers': None, 'resampledPixelSpacing': [3.0, 3.0, 3.0], 'interpolator': 3, 'preCrop': False, 'padDistance': 5, 'distances': [1], 'force2D': False, 'force2Ddimension': 0, 'resegmentRange': None, 'label': 1, 'additionalInfo': True, 'binWidth': 25.0}	{'Original': {}, 'Wavelet': {}}	aab3c9c7e5f9b4d4e33b9c8b5500ce01689f4b6f	3D	(0.84375, 0.84375, 2.0)	(512, 512, 202)	-755.203	-1024	1662	ae6d65413bd8d4d76ebb3d0c14bfc5c7fde4ba0f	(0.84375, 0.84375, 2.0)	(512, 512, 202)	(205, 185, 123, 57, 42, 10)	5165	2	(228.3215876089061, 209.27938044530492, 127.76844143272024)	(-4.931785454985487, -153.99864774927397, 1218.2368828654407)	(3.0, 3.0, 3.0)	(28, 24, 19)	11.0551	-1019	415	(3.0, 3.0, 3.0)	(28, 24, 19)	(6, 6, 6, 15, 12, 7)	265	1	(11.430188679245283, 12.615094339622642, 9.264150943396226)	(-6.20943396226415, -153.6547169811321, 1218.992452830189)	48.6642	-8	88	0.628583	0.345429	15.9327	46.1244	46.5725	34.2053	45.8912	46.9574	6691.5	28.993	0.51576	3329.55
gastric1092.nrrd	v3.0	1.18.2	1.2.4	1.0.0	3.7.3	{'minimumROIDimensions': 2, 'minimumROISize': None, 'normalize': False, 'normalizeScale': 1, 'removeOutliers': None, 'resampledPixelSpacing': [3.0, 3.0, 3.0], 'interpolator': 3, 'preCrop': False, 'padDistance': 5, 'distances': [1], 'force2D': False, 'force2Ddimension': 0, 'resegmentRange': None, 'label': 1, 'additionalInfo': True, 'binWidth': 25.0}	{'Original': {}, 'Wavelet': {}}	6476587be650e2d96861245038bbb38fbdad8e25	3D	(0.84375, 0.84375, 2.0)	(512, 512, 242)	-649.873	-1024	1746	7fb5149a228addaacfb9acea476e015f45b2cdff	(0.84375, 0.84375, 2.0)	(512, 512, 242)	(156, 184, 189, 58, 55, 9)	8794	1	(184.09506481692063, 210.24573572890608, 193.64043666136)	(-60.24791406072322, -188.18328547873543, 1369.78087332272)	(3.0, 3.0, 3.0)	(29, 28, 18)	-23.4885	-1026	324	(3.0, 3.0, 3.0)	(29, 28, 18)	(6, 7, 6, 16, 14, 6)	449	1	(13.516703786191536, 12.88195991091314, 8.877505567928731)	(-59.94988864142539, -187.85412026726056, 1369.6325167037862)	35.1849	-449	109	0.704314	0.357832	17.5945	49.1697	48.8365	40.025	47.4342	51.9615	11594.2	34.6309	0.545019	4545.35
gastric1093.nrrd	v3.0	1.18.2	1.2.4	1.0.0	3.7.3	{'minimumROIDimensions': 2, 'minimumROISize': None, 'normalize': False, 'normalizeScale': 1, 'removeOutliers': None, 'resampledPixelSpacing': [3.0, 3.0, 3.0], 'interpolator': 3, 'preCrop': False, 'padDistance': 5, 'distances': [1], 'force2D': False, 'force2Ddimension': 0, 'resegmentRange': None, 'label': 1, 'additionalInfo': True, 'binWidth': 25.0}	{'Original': {}, 'Wavelet': {}}	136a23c1270bc59883d4bfb5951b470899365a8c	3D	(0.8437499999999999, 0.8437499999999999, 1.9999999999999998)	(512, 512, 231)	-715.04	-1024	1785	b7f0d31932ccdb990743dc37b212480beaf51a2b	(0.8437499999999999, 0.8437499999999999, 1.9999999999999998)	(512, 512, 231)	(189, 187, 169, 48, 35, 4)	2234	1	(209.03715308863025, 207.62712623097582, 170.62444046553267)	(-42.20302708146821, -162.89273724261417, 1252.8488809310657)	(3.0, 3.0, 3.0)	(25, 22, 14)	-6.43247	-1037	370	(3.0, 3.0, 3.0)	(25, 22, 14)	(6, 6, 6, 12, 9, 2)	103	1	(10.699029126213592, 11.262135922330097, 6.446601941747573)	(-41.402912621359135, -162.2135922330097, 1252.4398058252432)	46.1359	-44	81	0.752411	0.175218	5.65343	32.2652	36.1248	27.1662	36.1248	36.6197	2511	24.2767	0.602009	1484.04
gastric1094.nrrd	v3.0	1.18.2	1.2.4	1.0.0	3.7.3	{'minimumROIDimensions': 2, 'minimumROISize': None, 'normalize': False, 'normalizeScale': 1, 'removeOutliers': None, 'resampledPixelSpacing': [3.0, 3.0, 3.0], 'interpolator': 3, 'preCrop': False, 'padDistance': 5, 'distances': [1], 'force2D': False, 'force2Ddimension': 0, 'resegmentRange': None, 'label': 1, 'additionalInfo': True, 'binWidth': 25.0}	{'Original': {}, 'Wavelet': {}}	db7c74ac08121b02927003c64792cdfe91dd0eae	3D	(0.84375, 0.84375, 2.0)	(512, 512, 208)	-727.294	-1024	3070	b7cac9f2e5f4655d43981aef6301c4118af68dba	(0.84375, 0.84375, 2.0)	(512, 512, 208)	(148, 237, 149, 51, 50, 12)	9116	1	(177.91059675296182, 264.3206450197455, 154.5828214129004)	(-52.46605898968846, -146.05758076458974, 1452.1656428258002)	(3.0, 3.0, 3.0)	(26, 26, 19)	44.5687	-724	580	(3.0, 3.0, 3.0)	(26, 26, 19)	(6, 6, 5, 14, 13, 8)	451	1	(13.678492239467849, 12.906873614190687, 8.631929046563194)	(-52.464523281596456, -146.27937915742794, 1451.3957871396892)	58.6098	-35	114	0.603233	0.549455	23.6496	43.0419	43.6807	42.9535	41.7852	46.8615	11650.5	25.9643	0.581708	4272.44
gastric1095.nrrd	v3.0	1.18.2	1.2.4	1.0.0	3.7.3	{'minimumROIDimensions': 2, 'minimumROISize': None, 'normalize': False, 'normalizeScale': 1, 'removeOutliers': None, 'resampledPixelSpacing': [3.0, 3.0, 3.0], 'interpolator': 3, 'preCrop': False, 'padDistance': 5, 'distances': [1], 'force2D': False, 'force2Ddimension': 0, 'resegmentRange': None, 'label': 1, 'additionalInfo': True, 'binWidth': 25.0}	{'Original': {}, 'Wavelet': {}}	88a5c5f3e4a6b85031cc794fc916fff136f808f5	3D	(0.84375, 0.84375, 2.0)	(512, 512, 255)	-639.632	-1024	1607	f8a5eb3c92b3bee67c2fecfb11d9f440278d8fab	(0.84375, 0.84375, 2.0)	(512, 512, 255)	(244, 159, 188, 31, 42, 9)	3204	1	(261.6466916354557, 181.7159800249688, 192.41573033707866)	(2.1862710674157597, -204.2552668539326, 1422.4314606741573)	(3.0, 3.0, 3.0)	(21, 24, 17)	-152.667	-1038	252	(3.0, 3.0, 3.0)	(21, 24, 17)	(6, 8, 5, 8, 10, 6)	162	1	(10.141975308641975, 12.11111111111111, 7.654320987654321)	(1.9259259259259522, -203.16666666666669, 1421.062962962963)	41.5679	-19	81	0.779875	0.501574	13.6271	27.1687	25.807	25.632	29.5466	35.242	4114.12	21.1882	0.678403	1830.27
gastric1096.nrrd	v3.0	1.18.2	1.2.4	1.0.0	3.7.3	{'minimumROIDimensions': 2, 'minimumROISize': None, 'normalize': False, 'normalizeScale': 1, 'removeOutliers': None, 'resampledPixelSpacing': [3.0, 3.0, 3.0], 'interpolator': 3, 'preCrop': False, 'padDistance': 5, 'distances': [1], 'force2D': False, 'force2Ddimension': 0, 'resegmentRange': None, 'label': 1, 'additionalInfo': True, 'binWidth': 25.0}	{'Original': {}, 'Wavelet': {}}	c8c90ac4ba6826e6d50d5a45dfce58405850702d	3D	(0.7656250000000002, 0.7656250000000002, 2.0)	(512, 512, 269)	-616.587	-1024	3071	7b9d29b55f7f6bc1aa419510279a3950a3340b0b	(0.7656250000000002, 0.7656250000000002, 2.0)	(512, 512, 269)	(166, 151, 185, 102, 93, 19)	50692	1	(216.33011126015938, 190.9038112522686, 193.75215024066915)	(-22.98944606644048, -195.45645700998185, 1543.6043004813378)	(3.0, 3.0, 3.0)	(38, 36, 24)	-49.9161	-1043	330	(3.0, 3.0, 3.0)	(38, 36, 24)	(5, 6, 5, 26, 23, 13)	2225	1	(17.970786516853934, 15.33123595505618, 10.931685393258427)	(-22.587640449438254, -195.5062921348315, 1543.3950561797747)	48.8472	-594	118	0.623261	0.405562	33.8286	83.4117	78.5175	61.8466	90	91.8804	59215.5	51.9873	0.417516	17596.8
gastric1097.nrrd	v3.0	1.18.2	1.2.4	1.0.0	3.7.3	{'minimumROIDimensions': 2, 'minimumROISize': None, 'normalize': False, 'normalizeScale': 1, 'removeOutliers': None, 'resampledPixelSpacing': [3.0, 3.0, 3.0], 'interpolator': 3, 'preCrop': False, 'padDistance': 5, 'distances': [1], 'force2D': False, 'force2Ddimension': 0, 'resegmentRange': None, 'label': 1, 'additionalInfo': True, 'binWidth': 25.0}	{'Original': {}, 'Wavelet': {}}	0ab12f49247e5d9d2567a54a63fec9d1fd654ea4	3D	(0.7890625, 0.7890625, 1.0)	(512, 512, 217)	-626.853	-1024	3065	b4d42d34b49bb8e356fc76701dbd0db467f05d90	(0.7890625, 0.7890625, 1.0)	(512, 512, 217)	(182, 167, 76, 53, 43, 15)	9178	1	(203.47112660710394, 188.39398561778165, 84.19786445848769)	(-41.054032911582055, -183.4508394734691, 988.4978644584874)	(3.0, 3.0, 3.0)	(26, 24, 17)	10.7851	-980	264	(3.0, 3.0, 3.0)	(26, 24, 17)	(6, 6, 5, 14, 11, 5)	205	1	(11.458536585365854, 10.95609756097561, 7.453658536585366)	(-40.12439024390244, -184.1317073170731, 987.6609756097558)	46.9268	0	91	0.544946	0.29127	12.1311	41.6491	33.541	30.5941	45	47.5289	5241.38	22.6965	0.594953	2452.63
gastric1098.nrrd	v3.0	1.18.2	1.2.4	1.0.0	3.7.3	{'minimumROIDimensions': 2, 'minimumROISize': None, 'normalize': False, 'normalizeScale': 1, 'removeOutliers': None, 'resampledPixelSpacing': [3.0, 3.0, 3.0], 'interpolator': 3, 'preCrop': False, 'padDistance': 5, 'distances': [1], 'force2D': False, 'force2Ddimension': 0, 'resegmentRange': None, 'label': 1, 'additionalInfo': True, 'binWidth': 25.0}	{'Original': {}, 'Wavelet': {}}	d2291a4aa7c7363725b3c8dd65674fe0bc98d45d	3D	(0.8437499999999999, 0.8437499999999999, 1.9999999999999998)	(512, 512, 245)	-741.073	-1024	1701	58430c5586822de3d5c7b9f65010db14f490e750	(0.8437499999999999, 0.8437499999999999, 1.9999999999999998)	(512, 512, 245)	(167, 230, 184, 39, 41, 9)	4277	1	(181.51928922141687, 251.6013560907178, 188.45452419920505)	(-41.421224719429546, -169.28948079845725, 1366.0090483984104)	(3.0, 3.0, 3.0)	(23, 24, 18)	-0.89382	-1040	384	(3.0, 3.0, 3.0)	(23, 24, 18)	(6, 6, 6, 11, 11, 6)	227	1	(9.69603524229075, 11.273127753303966, 8.859030837004406)	(-41.41189427312775, -169.68061674008845, 1367.1770925110136)	60.6608	-20	112	0.919986	0.66099	18.8865	28.5731	33.541	33.1361	34.2053	35.623	5806.12	26.2868	0.589746	2648.97
gastric1099.nrrd	v3.0	1.18.2	1.2.4	1.0.0	3.7.3	{'minimumROIDimensions': 2, 'minimumROISize': None, 'normalize': False, 'normalizeScale': 1, 'removeOutliers': None, 'resampledPixelSpacing': [3.0, 3.0, 3.0], 'interpolator': 3, 'preCrop': False, 'padDistance': 5, 'distances': [1], 'force2D': False, 'force2Ddimension': 0, 'resegmentRange': None, 'label': 1, 'additionalInfo': True, 'binWidth': 25.0}	{'Original': {}, 'Wavelet': {}}	2d35ccc39005176cdd10b5f37481f8bea184e0e1	3D	(0.84375, 0.84375, 2.0)	(512, 512, 212)	-781.704	-1024	1679	d7a447d560c71dcc6246185fa4acb64108fb6080	(0.84375, 0.84375, 2.0)	(512, 512, 212)	(294, 263, 176, 35, 36, 5)	2813	1	(311.6949875577675, 279.46889441877, 178.08105225737646)	(43.41452075186632, -101.27624533416281, 1453.6621045147529)	(3.0, 3.0, 3.0)	(22, 22, 15)	-20.8734	-1030	528	(3.0, 3.0, 3.0)	(22, 22, 15)	(6, 6, 5, 10, 10, 4)	178	1	(10.370786516853933, 10.382022471910112, 6.550561797752809)	(43.61235955056177, -100.85393258426967, 1453.6516853932585)	75.2865	-271	164	0.94235	0.374107	10.4597	27.9591	31.3209	30	32.311	33.6749	4578.75	26.3472	0.685719	1944.62
gastric1100.nrrd	v3.0	1.18.2	1.2.4	1.0.0	3.7.3	{'minimumROIDimensions': 2, 'minimumROISize': None, 'normalize': False, 'normalizeScale': 1, 'removeOutliers': None, 'resampledPixelSpacing': [3.0, 3.0, 3.0], 'interpolator': 3, 'preCrop': False, 'padDistance': 5, 'distances': [1], 'force2D': False, 'force2Ddimension': 0, 'resegmentRange': None, 'label': 1, 'additionalInfo': True, 'binWidth': 25.0}	{'Original': {}, 'Wavelet': {}}	d02e63ac6e2e347f41cdb6208a64f64167322e50	3D	(0.84375, 0.84375, 2.0)	(512, 512, 231)	-696.515	-1024	1728	b6944a15783e5ce9ceef0f98f5bdfa44849b68d2	(0.84375, 0.84375, 2.0)	(512, 512, 231)	(273, 202, 189, 36, 53, 12)	7313	2	(295.6199917954328, 226.606317516751, 194.14330644058526)	(50.85124307739642, -160.37904459524134, 1416.88661288117)	(3.0, 3.0, 3.0)	(22, 27, 20)	12.2356	-1040	448	(3.0, 3.0, 3.0)	(22, 27, 20)	(6, 6, 6, 10, 15, 8)	382	1	(11.908376963350785, 12.340314136125654, 9.272251308900524)	(51.225130890052355, -160.47905759162305, 1416.916753926701)	70.7435	0	118	0.741559	0.403098	16.0116	39.7213	34.2053	43.6807	42.4264	46.9574	9985.5	29.4557	0.641697	3494.63
gastric1101.nrrd	v3.0	1.18.2	1.2.4	1.0.0	3.7.3	{'minimumROIDimensions': 2, 'minimumROISize': None, 'normalize': False, 'normalizeScale': 1, 'removeOutliers': None, 'resampledPixelSpacing': [3.0, 3.0, 3.0], 'interpolator': 3, 'preCrop': False, 'padDistance': 5, 'distances': [1], 'force2D': False, 'force2Ddimension': 0, 'resegmentRange': None, 'label': 1, 'additionalInfo': True, 'binWidth': 25.0}	{'Original': {}, 'Wavelet': {}}	ae8ecbe096a44e2e0816bb2f7488dcf3025edfbb	3D	(0.84375, 0.84375, 2.0)	(512, 512, 196)	-728.365	-1024	1646	d3ef85f75e0028668e60f3f4903e6fdf4925115e	(0.84375, 0.84375, 2.0)	(512, 512, 196)	(263, 143, 150, 62, 46, 10)	7552	1	(295.85487288135596, 167.01641949152543, 155.3959216101695)	(27.04942399364404, -200.15802105402543, 1468.8918432203388)	(3.0, 3.0, 3.0)	(30, 25, 19)	-48.4592	-1051	340	(3.0, 3.0, 3.0)	(30, 25, 19)	(6, 5, 6, 17, 13, 7)	403	1	(15.196029776674939, 11.88089330024814, 9.558312655086848)	(28.088089330024758, -199.3573200992556, 1469.2749379652605)	49.598	-9	108	0.611137	0.372423	17.8952	48.0507	51.3517	35.1141	49.4773	54.4151	10438.9	29.3655	0.534183	4324.1
gastric1102.nrrd	v3.0	1.18.2	1.2.4	1.0.0	3.7.3	{'minimumROIDimensions': 2, 'minimumROISize': None, 'normalize': False, 'normalizeScale': 1, 'removeOutliers': None, 'resampledPixelSpacing': [3.0, 3.0, 3.0], 'interpolator': 3, 'preCrop': False, 'padDistance': 5, 'distances': [1], 'force2D': False, 'force2Ddimension': 0, 'resegmentRange': None, 'label': 1, 'additionalInfo': True, 'binWidth': 25.0}	{'Original': {}, 'Wavelet': {}}	1ec972affbda2a66ec9269d14379b925d9a6cd86	3D	(0.84375, 0.84375, 2.0)	(512, 512, 233)	-713.875	-1024	1651	b4aeb2c2c2c22e46c294bedb4931b4f34195e8a5	(0.84375, 0.84375, 2.0)	(512, 512, 233)	(205, 159, 171, 68, 72, 17)	18189	1	(236.49271537742592, 193.88778932321733, 178.77513882016603)	(-23.037396400296927, -188.98530275853537, 1531.050277640332)	(3.0, 3.0, 3.0)	(31, 32, 23)	-29.9785	-1062	233	(3.0, 3.0, 3.0)	(31, 32, 23)	(6, 6, 6, 19, 20, 11)	932	1	(14.260729613733906, 15.389484978540773, 10.876609442060087)	(-22.71781115879834, -188.33154506437768, 1530.6298283261804)	53.2682	-100	102	0.618105	0.54283	32.8324	60.4838	48.8365	59.7746	67.4166	73.1779	24549.8	37.3853	0.498393	8196.15
gastric1103.nrrd	v3.0	1.18.2	1.2.4	1.0.0	3.7.3	{'minimumROIDimensions': 2, 'minimumROISize': None, 'normalize': False, 'normalizeScale': 1, 'removeOutliers': None, 'resampledPixelSpacing': [3.0, 3.0, 3.0], 'interpolator': 3, 'preCrop': False, 'padDistance': 5, 'distances': [1], 'force2D': False, 'force2Ddimension': 0, 'resegmentRange': None, 'label': 1, 'additionalInfo': True, 'binWidth': 25.0}	{'Original': {}, 'Wavelet': {}}	845aee4830d01a7584dbfc147ff101f32d512134	3D	(0.8437500000000001, 0.8437500000000001, 2.000000000000001)	(512, 512, 264)	-627.68	-1024	1655	155b616e8fae0e43eecf3c8dc894cc33051718da	(0.8437500000000001, 0.8437500000000001, 2.000000000000001)	(512, 512, 264)	(273, 149, 208, 65, 91, 20)	26626	2	(307.0026290092391, 204.9019003981071, 217.98283632539622)	(62.45534322654552, -169.6921465390974, 1423.865672650793)	(3.0, 3.0, 3.0)	(30, 38, 25)	-130.908	-1056	469	(3.0, 3.0, 3.0)	(30, 38, 25)	(6, 6, 6, 18, 25, 13)	1278	2	(14.883411580594679, 21.5547730829421, 12.109546165884193)	(62.150234741783976, -168.83568075117398, 1423.7286384976526)	65.7199	-244	280	0.675434	0.600239	37.5987	62.6396	57.9396	75.5381	75.5381	76.4853	33698.2	42.3089	0.49667	10158.3
gastric1104.nrrd	v3.0	1.18.2	1.2.4	1.0.0	3.7.3	{'minimumROIDimensions': 2, 'minimumROISize': None, 'normalize': False, 'normalizeScale': 1, 'removeOutliers': None, 'resampledPixelSpacing': [3.0, 3.0, 3.0], 'interpolator': 3, 'preCrop': False, 'padDistance': 5, 'distances': [1], 'force2D': False, 'force2Ddimension': 0, 'resegmentRange': None, 'label': 1, 'additionalInfo': True, 'binWidth': 25.0}	{'Original': {}, 'Wavelet': {}}	6c8e99d8209fc999892f78a9c5802ad65f4f187a	3D	(0.84375, 0.84375, 2.0)	(512, 512, 227)	-704.928	-1024	1689	17023a820e0d317742271c0f283f6104c5d932b2	(0.84375, 0.84375, 2.0)	(512, 512, 227)	(276, 186, 171, 31, 59, 5)	3273	1	(294.47082187595475, 210.97066911090744, 173.15734799877788)	(28.88163095783679, -187.5716229376718, 1286.1146959975558)	(3.0, 3.0, 3.0)	(21, 28, 15)	-7.70726	-1034	376	(3.0, 3.0, 3.0)	(21, 28, 15)	(6, 5, 6, 8, 15, 3)	156	1	(10.570512820512821, 11.955128205128204, 7.07051282051282)	(29.211538461538435, -187.63461538461533, 1285.5115384615385)	52.0962	-95	112	0.330172	0.195212	9.128	46.7595	21.8403	42.107	44.5982	46.669	3953.25	15.4387	0.671641	1800.18
gastric1105.nrrd	v3.0	1.18.2	1.2.4	1.0.0	3.7.3	{'minimumROIDimensions': 2, 'minimumROISize': None, 'normalize': False, 'normalizeScale': 1, 'removeOutliers': None, 'resampledPixelSpacing': [3.0, 3.0, 3.0], 'interpolator': 3, 'preCrop': False, 'padDistance': 5, 'distances': [1], 'force2D': False, 'force2Ddimension': 0, 'resegmentRange': None, 'label': 1, 'additionalInfo': True, 'binWidth': 25.0}	{'Original': {}, 'Wavelet': {}}	a54247a17b1eb40f1017e75731726b99be108594	3D	(0.837890625, 0.837890625, 2.0)	(512, 512, 240)	-702.99	-1024	1549	81912904a73cb4e370199dcb53079c95c34e1620	(0.837890625, 0.837890625, 2.0)	(512, 512, 240)	(158, 150, 161, 92, 116, 25)	79996	1	(194.3637681884094, 203.7967648382419, 171.35583029151456)	(-18.611420795258567, 125.25939866329253, 882.4116605830292)	(3.0, 3.0, 3.0)	(38, 45, 28)	-66.3426	-1069	766	(3.0, 3.0, 3.0)	(38, 45, 28)	(6, 6, 5, 26, 32, 17)	4109	1	(15.777561450474568, 20.53370649793137, 12.019226089072767)	(-19.053260961076333, 125.18217418129413, 882.2576782672184)	47.5064	-907	263	0.665518	0.562295	51.5323	91.6465	79.4292	98.27	100.846	104.657	109946	60.9924	0.427134	25984.1
gastric1106.nrrd	v3.0	1.18.2	1.2.4	1.0.0	3.7.3	{'minimumROIDimensions': 2, 'minimumROISize': None, 'normalize': False, 'normalizeScale': 1, 'removeOutliers': None, 'resampledPixelSpacing': [3.0, 3.0, 3.0], 'interpolator': 3, 'preCrop': False, 'padDistance': 5, 'distances': [1], 'force2D': False, 'force2Ddimension': 0, 'resegmentRange': None, 'label': 1, 'additionalInfo': True, 'binWidth': 25.0}	{'Original': {}, 'Wavelet': {}}	d6736140d8fbfd58112b2ac35f020d5bf1412c7d	3D	(0.84375, 0.84375, 2.0)	(512, 512, 247)	-663.862	-1024	1686	053841072c3c9dbe561471904cb83716aeef3e30	(0.84375, 0.84375, 2.0)	(512, 512, 247)	(163, 138, 155, 73, 81, 19)	23244	1	(206.2212614007916, 184.86258819480295, 166.68219755635863)	(-38.57893569308209, -209.60031621063496, 1373.3643951127174)	(3.0, 3.0, 3.0)	(33, 35, 24)	-196.859	-1048	305	(3.0, 3.0, 3.0)	(33, 35, 24)	(6, 7, 5, 20, 22, 13)	1236	1	(17.59061488673139, 18.848705501618124, 12.877831715210355)	(-38.728155339805824, -208.9538834951456, 1373.133495145631)	48.1165	-235	111	0.833989	0.589327	33.5346	56.9033	61.8466	66.0681	69.2604	70.993	32681.2	47.4567	0.49759	9934.48
gastric1107.nrrd	v3.0	1.18.2	1.2.4	1.0.0	3.7.3	{'minimumROIDimensions': 2, 'minimumROISize': None, 'normalize': False, 'normalizeScale': 1, 'removeOutliers': None, 'resampledPixelSpacing': [3.0, 3.0, 3.0], 'interpolator': 3, 'preCrop': False, 'padDistance': 5, 'distances': [1], 'force2D': False, 'force2Ddimension': 0, 'resegmentRange': None, 'label': 1, 'additionalInfo': True, 'binWidth': 25.0}	{'Original': {}, 'Wavelet': {}}	5c30949f3074b16ebd58cc7bf75cdc9a8c2578b5	3D	(0.72265625, 0.72265625, 2.0)	(512, 512, 317)	-563.285	-1024	3071	775ccb1e6d33588557cfa7b6588ae6c5190b1d21	(0.72265625, 0.72265625, 2.0)	(512, 512, 317)	(166, 123, 155, 50, 73, 18)	22345	1	(188.88784963078987, 159.9683150592974, 164.15292011635714)	(-43.13768679024952, -194.03656919542962, 1376.405840232714)	(3.0, 3.0, 3.0)	(24, 30, 23)	-14.5749	-1051	793	(3.0, 3.0, 3.0)	(24, 30, 23)	(6, 6, 5, 12, 17, 12)	824	1	(11.058252427184467, 13.99635922330097, 11.050970873786408)	(-43.32524271844659, -194.5109223300971, 1375.752912621359)	66.0558	-63	127	0.813468	0.582502	26.0578	44.7343	41.6773	51.788	49.4773	52.1344	21765.4	36.3899	0.576465	6539.66
gastric1108.nrrd	v3.0	1.18.2	1.2.4	1.0.0	3.7.3	{'minimumROIDimensions': 2, 'minimumROISize': None, 'normalize': False, 'normalizeScale': 1, 'removeOutliers': None, 'resampledPixelSpacing': [3.0, 3.0, 3.0], 'interpolator': 3, 'preCrop': False, 'padDistance': 5, 'distances': [1], 'force2D': False, 'force2Ddimension': 0, 'resegmentRange': None, 'label': 1, 'additionalInfo': True, 'binWidth': 25.0}	{'Original': {}, 'Wavelet': {}}	4ccf61c8203afd63641c3a8d06203c9a2fe0eb29	3D	(0.7109375, 0.7109375, 1.9999999999999998)	(512, 512, 229)	-629.689	-1024	1678	2f3c4e2e38eac23ff710881962ad01ef6840c95b	(0.7109375, 0.7109375, 1.9999999999999998)	(512, 512, 229)	(172, 155, 150, 119, 120, 25)	65793	1	(217.59237304880457, 205.30316295046586, 165.5814600337422)	(-33.94995353561549, -171.6868138399033, 1330.2629200674844)	(3.0, 3.0, 3.0)	(40, 41, 29)	-28.5707	-1047	445	(3.0, 3.0, 3.0)	(40, 41, 29)	(6, 6, 6, 28, 28, 17)	2517	1	(16.35518474374255, 17.377433452522844, 16.50377433452523)	(-33.43444576877235, -171.36769964243157, 1331.1113230035755)	42.712	-58	111	0.829466	0.626654	46.7818	74.6533	81.4985	82.5409	91.2414	93.9628	66944.2	61.9224	0.432941	18416.1
gastric1109.nrrd	v3.0	1.18.2	1.2.4	1.0.0	3.7.3	{'minimumROIDimensions': 2, 'minimumROISize': None, 'normalize': False, 'normalizeScale': 1, 'removeOutliers': None, 'resampledPixelSpacing': [3.0, 3.0, 3.0], 'interpolator': 3, 'preCrop': False, 'padDistance': 5, 'distances': [1], 'force2D': False, 'force2Ddimension': 0, 'resegmentRange': None, 'label': 1, 'additionalInfo': True, 'binWidth': 25.0}	{'Original': {}, 'Wavelet': {}}	e18ad9f7f609956512b71f7127a2d3b654654b5e	3D	(0.84375, 0.84375, 2.0)	(512, 512, 247)	-638.731	-1024	1758	656c708862fa040711a625f848ed1b902cba9c61	(0.84375, 0.84375, 2.0)	(512, 512, 247)	(174, 172, 178, 51, 56, 11)	12253	1	(200.78388965967517, 199.61674691912185, 183.1092793601567)	(-41.166718099649074, -197.1514947869909, 1419.8185587203134)	(3.0, 3.0, 3.0)	(27, 27, 19)	-35.0658	-1031	440	(3.0, 3.0, 3.0)	(27, 27, 19)	(6, 5, 6, 14, 15, 7)	609	1	(13.011494252873563, 12.699507389162562, 8.99671592775041)	(-41.46551724137931, -197.40147783251226, 1420.090147783251)	59.8292	-81	101	0.799745	0.382632	16.6656	43.5551	44.5982	45.3982	47.4342	49.295	16092	34.8329	0.712926	4323.61
gastric1110.nrrd	v3.0	1.18.2	1.2.4	1.0.0	3.7.3	{'minimumROIDimensions': 2, 'minimumROISize': None, 'normalize': False, 'normalizeScale': 1, 'removeOutliers': None, 'resampledPixelSpacing': [3.0, 3.0, 3.0], 'interpolator': 3, 'preCrop': False, 'padDistance': 5, 'distances': [1], 'force2D': False, 'force2Ddimension': 0, 'resegmentRange': None, 'label': 1, 'additionalInfo': True, 'binWidth': 25.0}	{'Original': {}, 'Wavelet': {}}	2536b0406f523eb71a7ec916bb9a910e1b4c25eb	3D	(0.84375, 0.84375, 2.0)	(512, 512, 243)	-715.834	-1024	1677	a3e86d5477d159f7ec8abb75bb9068b3fa0769b6	(0.84375, 0.84375, 2.0)	(512, 512, 243)	(279, 155, 184, 78, 130, 20)	43741	1	(315.36796140920416, 229.3125900185181, 194.17297272581789)	(42.51359243901604, -155.09562717187535, 1363.8459454516355)	(3.0, 3.0, 3.0)	(34, 49, 25)	-118.178	-1049	1018	(3.0, 3.0, 3.0)	(34, 49, 25)	(5, 6, 6, 20, 36, 13)	2271	1	(15.234698370761778, 26.309995596653458, 12.460149713782474)	(42.20409511228534, -154.57001321003963, 1364.3804491413475)	53.4434	-389	172	0.573727	0.301817	27.7919	92.0819	68.4763	111.324	96.7471	112.33	60454.1	52.8299	0.504201	14774
gastric1111.nrrd	v3.0	1.18.2	1.2.4	1.0.0	3.7.3	{'minimumROIDimensions': 2, 'minimumROISize': None, 'normalize': False, 'normalizeScale': 1, 'removeOutliers': None, 'resampledPixelSpacing': [3.0, 3.0, 3.0], 'interpolator': 3, 'preCrop': False, 'padDistance': 5, 'distances': [1], 'force2D': False, 'force2Ddimension': 0, 'resegmentRange': None, 'label': 1, 'additionalInfo': True, 'binWidth': 25.0}	{'Original': {}, 'Wavelet': {}}	c5fad5112caaf0081e95ad8c33048466c8c7d284	3D	(0.84375, 0.84375, 2.0)	(512, 512, 229)	-701.641	-1024	1687	d27c8fd6b22d6c1be5292e624d809fefb369b2d7	(0.84375, 0.84375, 2.0)	(512, 512, 229)	(160, 133, 142, 73, 73, 29)	40549	1	(195.47041850600507, 171.98828577770107, 155.89289501590667)	(-46.64995938555822, -205.46300887506473, 1255.5857900318128)	(3.0, 3.0, 3.0)	(33, 32, 31)	-186.617	-1048	233	(3.0, 3.0, 3.0)	(33, 32, 31)	(6, 5, 6, 21, 21, 19)	2173	1	(15.655315232397607, 16.032673722963644, 14.885872066267833)	(-46.53405430280719, -205.40197883110906, 1255.9576161988032)	54.7119	-567	146	0.562185	0.523287	37.9173	72.4599	76.8375	80.7217	53.1601	83.4626	58155.8	40.7359	0.560365	12954.1
gastric1112.nrrd	v3.0	1.18.2	1.2.4	1.0.0	3.7.3	{'minimumROIDimensions': 2, 'minimumROISize': None, 'normalize': False, 'normalizeScale': 1, 'removeOutliers': None, 'resampledPixelSpacing': [3.0, 3.0, 3.0], 'interpolator': 3, 'preCrop': False, 'padDistance': 5, 'distances': [1], 'force2D': False, 'force2Ddimension': 0, 'resegmentRange': None, 'label': 1, 'additionalInfo': True, 'binWidth': 25.0}	{'Original': {}, 'Wavelet': {}}	9f0a57f9fa9d488b92231bdd323c09ec2b8b456d	3D	(0.84375, 0.84375, 2.0)	(512, 512, 215)	-728.799	-1024	3070	00ed4f3ac6b229cbc387191d48f893118f1e5cdc	(0.84375, 0.84375, 2.0)	(512, 512, 215)	(207, 202, 158, 24, 36, 3)	1449	1	(216.89233954451345, 218.663906142167, 158.85231193926847)	(-27.575213509316768, -165.0804541925466, 1235.204623878537)	(3.0, 3.0, 3.0)	(18, 22, 13)	-44.9483	-1028	319	(3.0, 3.0, 3.0)	(18, 22, 13)	(5, 6, 5, 7, 10, 2)	89	1	(7.50561797752809, 10.123595505617978, 5.47191011235955)	(-27.98314606741573, -165.12921348314606, 1234.4157303370787)	46.1798	-24	82	0.580333	0.194089	5.96386	30.7274	21	30.1496	30.5941	31.4643	2209.5	17.8321	0.696618	1177.66
gastric1113.nrrd	v3.0	1.18.2	1.2.4	1.0.0	3.7.3	{'minimumROIDimensions': 2, 'minimumROISize': None, 'normalize': False, 'normalizeScale': 1, 'removeOutliers': None, 'resampledPixelSpacing': [3.0, 3.0, 3.0], 'interpolator': 3, 'preCrop': False, 'padDistance': 5, 'distances': [1], 'force2D': False, 'force2Ddimension': 0, 'resegmentRange': None, 'label': 1, 'additionalInfo': True, 'binWidth': 25.0}	{'Original': {}, 'Wavelet': {}}	a6a7ec8f7e335304b84289f87b109375213bc112	3D	(0.84375, 0.84375, 2.0)	(512, 512, 232)	-723.661	-1024	1686	f28607225653fcf6e69a23d6f71346a7593a3114	(0.84375, 0.84375, 2.0)	(512, 512, 232)	(220, 133, 167, 50, 49, 11)	11053	1	(244.26807201664707, 154.65412105310776, 172.46874151813986)	(-1.4769392359540348, -203.58871036144032, 1465.9374830362797)	(3.0, 3.0, 3.0)	(26, 26, 19)	-248.345	-1042	325	(3.0, 3.0, 3.0)	(26, 26, 19)	(6, 5, 5, 14, 14, 8)	610	1	(12.316393442622951, 11.062295081967212, 8.859016393442623)	(-1.5508196721311478, -203.81311475409836, 1466.0770491803278)	60.3098	-432	142	0.765201	0.542635	24.6872	45.4949	40.2492	40.2492	49.2037	52.4786	16031.2	34.8128	0.576572	5332.64
gastric1114.nrrd	v3.0	1.18.2	1.2.4	1.0.0	3.7.3	{'minimumROIDimensions': 2, 'minimumROISize': None, 'normalize': False, 'normalizeScale': 1, 'removeOutliers': None, 'resampledPixelSpacing': [3.0, 3.0, 3.0], 'interpolator': 3, 'preCrop': False, 'padDistance': 5, 'distances': [1], 'force2D': False, 'force2Ddimension': 0, 'resegmentRange': None, 'label': 1, 'additionalInfo': True, 'binWidth': 25.0}	{'Original': {}, 'Wavelet': {}}	20544bfd535b5096fb79c3f09986cc7538285cdd	3D	(0.84375, 0.84375, 2.0)	(512, 512, 220)	-728.43	-1024	1627	a017cea7cfd1534bcb07987d13b7036ec1458525	(0.84375, 0.84375, 2.0)	(512, 512, 220)	(199, 180, 154, 74, 46, 10)	11764	1	(237.38949336960218, 207.40462427745663, 159.6481638898334)	(1.7192600306018448, -189.08047326589596, 1484.2963277796669)	(3.0, 3.0, 3.0)	(33, 25, 18)	-104.69	-1041	566	(3.0, 3.0, 3.0)	(33, 25, 18)	(7, 6, 6, 20, 13, 6)	605	1	(16.355371900826448, 12.95702479338843, 9.138842975206611)	(1.566115702479344, -189.12892561983472, 1483.9165289256198)	59.9521	-641	145	0.68476	0.310355	16.3459	52.6684	57.3149	39	59.0931	60.9672	15853.5	36.0652	0.582994	5234.84
gastric1115.nrrd	v3.0	1.18.2	1.2.4	1.0.0	3.7.3	{'minimumROIDimensions': 2, 'minimumROISize': None, 'normalize': False, 'normalizeScale': 1, 'removeOutliers': None, 'resampledPixelSpacing': [3.0, 3.0, 3.0], 'interpolator': 3, 'preCrop': False, 'padDistance': 5, 'distances': [1], 'force2D': False, 'force2Ddimension': 0, 'resegmentRange': None, 'label': 1, 'additionalInfo': True, 'binWidth': 25.0}	{'Original': {}, 'Wavelet': {}}	410ec9d75812790e15b78bd8a764b70c93aadb82	3D	(0.84375, 0.84375, 2.0)	(512, 512, 235)	-693.787	-1024	1736	2acd358e1231c6316c58c3f699bea6381fd3ab6c	(0.84375, 0.84375, 2.0)	(512, 512, 235)	(193, 170, 143, 54, 30, 14)	6952	1	(221.58457997698505, 186.7301495972382, 148.7632336018412)	(-14.616135644418875, -188.52456127733026, 1524.0264672036824)	(3.0, 3.0, 3.0)	(27, 21, 21)	-28.7195	-1032	396	(3.0, 3.0, 3.0)	(27, 21, 21)	(5, 6, 5, 15, 8, 10)	408	1	(12.995098039215685, 10.026960784313726, 9.073529411764707)	(-14.51470588235297, -188.9191176470588, 1524.2205882352941)	74.473	-131	131	0.657131	0.397552	17.225	43.3277	44.5982	33.541	45.3982	47.4342	10607.6	28.472	0.627774	3719
gastric1116.nrrd	v3.0	1.18.2	1.2.4	1.0.0	3.7.3	{'minimumROIDimensions': 2, 'minimumROISize': None, 'normalize': False, 'normalizeScale': 1, 'removeOutliers': None, 'resampledPixelSpacing': [3.0, 3.0, 3.0], 'interpolator': 3, 'preCrop': False, 'padDistance': 5, 'distances': [1], 'force2D': False, 'force2Ddimension': 0, 'resegmentRange': None, 'label': 1, 'additionalInfo': True, 'binWidth': 25.0}	{'Original': {}, 'Wavelet': {}}	5d146f79ab99926da034dffd3286173f4b31e20a	3D	(0.697265625, 0.697265625, 2.0)	(512, 512, 220)	-591.897	-1024	1687	b6252e872a111e88b3fa23f9a70a820f59fcbb42	(0.697265625, 0.697265625, 2.0)	(512, 512, 220)	(279, 226, 182, 59, 59, 9)	9459	1	(309.6193043662121, 258.79881594248866, 186.49603552172533)	(43.735530583472126, -128.19984904010067, 1390.9920710434503)	(3.0, 3.0, 3.0)	(26, 26, 17)	-14.0178	-1031	457	(3.0, 3.0, 3.0)	(26, 26, 17)	(6, 8, 5, 13, 11, 6)	327	1	(12.755351681957187, 12.776758409785932, 7.743119266055046)	(44.26605504587159, -128.1697247706422, 1389.7293577981648)	74.0275	-3	127	0.818671	0.48529	16.3189	33.6271	40.8044	33.541	34.2053	41.8927	8521.88	27.5295	0.682669	2955.5
gastric1117.nrrd	v3.0	1.18.2	1.2.4	1.0.0	3.7.3	{'minimumROIDimensions': 2, 'minimumROISize': None, 'normalize': False, 'normalizeScale': 1, 'removeOutliers': None, 'resampledPixelSpacing': [3.0, 3.0, 3.0], 'interpolator': 3, 'preCrop': False, 'padDistance': 5, 'distances': [1], 'force2D': False, 'force2Ddimension': 0, 'resegmentRange': None, 'label': 1, 'additionalInfo': True, 'binWidth': 25.0}	{'Original': {}, 'Wavelet': {}}	bc3bd4b0f01e39cd8c78c3af53705abc186758df	3D	(0.84375, 0.84375, 2.0)	(512, 512, 240)	-646.448	-1024	1600	55b44a05cb321c3c146e7cbe068c46366ef51067	(0.84375, 0.84375, 2.0)	(512, 512, 240)	(185, 166, 155, 62, 54, 16)	13387	1	(210.6740121012923, 197.73384626876822, 162.943527302607)	(-32.821927289534614, -180.7401922107268, 1459.387054605214)	(3.0, 3.0, 3.0)	(30, 27, 22)	-72.767	-1047	250	(3.0, 3.0, 3.0)	(30, 27, 22)	(6, 7, 5, 13, 14, 11)	671	1	(12.836065573770492, 14.517138599105813, 10.557377049180328)	(-32.99180327868855, -179.94858420268255, 1459.672131147541)	57.2817	-88	100	0.749204	0.565481	24.6865	43.6557	44.5982	45	41.7852	50.6458	17721	32.707	0.642455	5116.43
gastric1118.nrrd	v3.0	1.18.2	1.2.4	1.0.0	3.7.3	{'minimumROIDimensions': 2, 'minimumROISize': None, 'normalize': False, 'normalizeScale': 1, 'removeOutliers': None, 'resampledPixelSpacing': [3.0, 3.0, 3.0], 'interpolator': 3, 'preCrop': False, 'padDistance': 5, 'distances': [1], 'force2D': False, 'force2Ddimension': 0, 'resegmentRange': None, 'label': 1, 'additionalInfo': True, 'binWidth': 25.0}	{'Original': {}, 'Wavelet': {}}	9fc25f58b7fb751464e3e81c0d98d4f79fe21420	3D	(0.84375, 0.84375, 2.0)	(512, 512, 233)	-719.272	-1024	1703	aa30e7acc91e9ce47d6d07a000668acfa75fcaa7	(0.84375, 0.84375, 2.0)	(512, 512, 233)	(299, 223, 172, 27, 42, 6)	3199	1	(313.0187558612066, 243.52641450453265, 174.99374804626447)	(60.531450257893084, -141.60271276180057, 1257.4874960925288)	(3.0, 3.0, 3.0)	(20, 24, 16)	50.9447	-279	704	(3.0, 3.0, 3.0)	(20, 24, 16)	(6, 6, 6, 8, 12, 4)	178	1	(9.696629213483146, 11.241573033707866, 7.769662921348314)	(60.589887640449405, -141.27528089887642, 1258.308988764045)	50.5562	-15	88	0.553491	0.366666	12.1817	33.2229	22.8473	36.1248	37.108	37.229	4573.12	18.3886	0.753257	1768.82
gastric1119.nrrd	v3.0	1.18.2	1.2.4	1.0.0	3.7.3	{'minimumROIDimensions': 2, 'minimumROISize': None, 'normalize': False, 'normalizeScale': 1, 'removeOutliers': None, 'resampledPixelSpacing': [3.0, 3.0, 3.0], 'interpolator': 3, 'preCrop': False, 'padDistance': 5, 'distances': [1], 'force2D': False, 'force2Ddimension': 0, 'resegmentRange': None, 'label': 1, 'additionalInfo': True, 'binWidth': 25.0}	{'Original': {}, 'Wavelet': {}}	3e8ade300243f495030daed97c9a7e7ae88fc16d	3D	(0.7597656249999998, 0.7597656249999998, 1.9999999999999987)	(512, 512, 232)	-618.297	-1024	1538	082d08a5d9a5c5136c5ae20efafe6e790c85c911	(0.7597656249999998, 0.7597656249999998, 1.9999999999999987)	(512, 512, 232)	(185, 122, 170, 60, 57, 8)	5821	2	(218.14533585294623, 152.30630475863254, 173.9041401820993)	(-26.815672564851468, 90.61709482638288, 938.6682803641984)	(3.0, 3.0, 3.0)	(27, 27, 18)	-45.339	-1030	270	(3.0, 3.0, 3.0)	(27, 27, 18)	(6, 6, 6, 15, 14, 6)	270	2	(13.962962962962964, 13.485185185185186, 8.822222222222223)	(-26.545993923611157, 91.47567274305555, 938.8266666666667)	36.063	-704	84	0.646792	0.317953	16.5497	52.0506	45.0999	42.4264	46.8615	51.8748	6699.38	33.6659	0.510074	3369.3
gastric1120.nrrd	v3.0	1.18.2	1.2.4	1.0.0	3.7.3	{'minimumROIDimensions': 2, 'minimumROISize': None, 'normalize': False, 'normalizeScale': 1, 'removeOutliers': None, 'resampledPixelSpacing': [3.0, 3.0, 3.0], 'interpolator': 3, 'preCrop': False, 'padDistance': 5, 'distances': [1], 'force2D': False, 'force2Ddimension': 0, 'resegmentRange': None, 'label': 1, 'additionalInfo': True, 'binWidth': 25.0}	{'Original': {}, 'Wavelet': {}}	e6c2737931701285aeb920d26f5ecc5dffae5106	3D	(0.69140625, 0.69140625, 2.0)	(512, 512, 254)	-365.46	-1024	1739	ea186c9c8c7f3170ea5c6bb90ace6ac41c746c16	(0.69140625, 0.69140625, 2.0)	(512, 512, 254)	(188, 128, 197, 104, 53, 14)	24875	1	(247.9841608040201, 153.08249246231156, 203.21045226130653)	(13.803501805904517, -220.81210482097984, 1479.520904522613)	(3.0, 3.0, 3.0)	(36, 24, 21)	-98.8857	-1042	338	(3.0, 3.0, 3.0)	(36, 24, 21)	(6, 5, 5, 23, 13, 10)	928	1	(18.66487068965517, 10.862068965517242, 9.317887931034482)	(13.494612068965495, -220.9137931034482, 1479.5536637931034)	53.7004	-316	114	0.462556	0.269867	19.1407	70.9263	73.0548	39	67.4166	74.0338	24625.1	32.8074	0.646424	6332.17
gastric1121.nrrd	v3.0	1.18.2	1.2.4	1.0.0	3.7.3	{'minimumROIDimensions': 2, 'minimumROISize': None, 'normalize': False, 'normalizeScale': 1, 'removeOutliers': None, 'resampledPixelSpacing': [3.0, 3.0, 3.0], 'interpolator': 3, 'preCrop': False, 'padDistance': 5, 'distances': [1], 'force2D': False, 'force2Ddimension': 0, 'resegmentRange': None, 'label': 1, 'additionalInfo': True, 'binWidth': 25.0}	{'Original': {}, 'Wavelet': {}}	976d0eb3079d18e1bc28c77d5e712d2d8e93f8cc	3D	(0.84375, 0.84375, 2.0)	(512, 512, 242)	-728.093	-1024	1674	3261fc29b227e5c0c0a9d4c50f1ee7f828b5f37a	(0.84375, 0.84375, 2.0)	(512, 512, 242)	(328, 218, 204, 48, 47, 6)	5216	1	(352.04198619631904, 240.65414110429447, 206.4307898773006)	(106.4573008531442, -162.5261934432515, 1361.3615797546013)	(3.0, 3.0, 3.0)	(25, 25, 16)	-152.419	-1041	512	(3.0, 3.0, 3.0)	(25, 25, 16)	(5, 5, 6, 13, 13, 4)	256	1	(11.6796875, 11.30859375, 7.42578125)	(106.5390625, -162.57421874999994, 1361.27734375)	59.6953	-811	108	0.39944	0.268081	12.943	48.2802	34.2053	28.4605	49.2037	49.295	6630.75	19.285	0.657141	2597.37
gastric1122.nrrd	v3.0	1.18.2	1.2.4	1.0.0	3.7.3	{'minimumROIDimensions': 2, 'minimumROISize': None, 'normalize': False, 'normalizeScale': 1, 'removeOutliers': None, 'resampledPixelSpacing': [3.0, 3.0, 3.0], 'interpolator': 3, 'preCrop': False, 'padDistance': 5, 'distances': [1], 'force2D': False, 'force2Ddimension': 0, 'resegmentRange': None, 'label': 1, 'additionalInfo': True, 'binWidth': 25.0}	{'Original': {}, 'Wavelet': {}}	4af3d8de97d523774a51d6c330b7bd64859e9a2a	3D	(0.68359375, 0.68359375, 2.0)	(512, 512, 82)	-618.862	-1024	1377	2bafc66c646de27c4ba20a97cd0d1ff12875de49	(0.68359375, 0.68359375, 2.0)	(512, 512, 82)	(203, 167, 0, 154, 69, 22)	83999	1	(272.38031405135774, 206.16933534923035, 10.81422397885689)	(22.047480308545317, 134.63606908638792, 849.3384479577138)	(3.0, 3.0, 3.0)	(47, 28, 21)	-144.522	-1045	815	(3.0, 3.0, 3.0)	(47, 28, 21)	(5, 7, 0, 35, 15, 15)	2922	1	(20.317248459958932, 14.61567419575633, 7.157426420260096)	(20.95994850487679, 134.705225712269, 849.6822792607803)	44.7344	-871	172	0.44263	0.372077	37.8254	101.66	105.043	52.4786	108.416	108.582	78045.8	44.9979	0.460093	19195.7
gastric1123.nrrd	v3.0	1.18.2	1.2.4	1.0.0	3.7.3	{'minimumROIDimensions': 2, 'minimumROISize': None, 'normalize': False, 'normalizeScale': 1, 'removeOutliers': None, 'resampledPixelSpacing': [3.0, 3.0, 3.0], 'interpolator': 3, 'preCrop': False, 'padDistance': 5, 'distances': [1], 'force2D': False, 'force2Ddimension': 0, 'resegmentRange': None, 'label': 1, 'additionalInfo': True, 'binWidth': 25.0}	{'Original': {}, 'Wavelet': {}}	6c9c210dd7647353420d79c5473b04514296bf91	3D	(0.8476562499999998, 0.8476562499999998, 2.0)	(512, 512, 245)	-667.335	-1024	3071	520b3728fef955d6293affbb78b056333bab382a	(0.8476562499999997, 0.8476562499999997, 2.0)	(512, 512, 245)	(159, 235, 173, 43, 42, 12)	9476	1	(180.33896158716757, 254.91842549598988, 178.96454200084423)	(-71.94655209212752, 168.1831966118351, 1295.3890840016886)	(3.0, 3.0, 3.0)	(24, 24, 19)	17.3501	-996	301	(3.0, 3.0, 3.0)	(24, 24, 19)	(6, 5, 5, 12, 12, 8)	492	1	(11.518292682926829, 10.628048780487806, 9.073170731707316)	(-72.18095007621949, 168.0603182164634, 1295.179512195122)	49.0589	-4	118	0.684474	0.541115	20.443	37.7794	34.9857	34.2053	40.8044	44.0908	12961.1	25.859	0.763924	3492.98
gastric1124.nrrd	v3.0	1.18.2	1.2.4	1.0.0	3.7.3	{'minimumROIDimensions': 2, 'minimumROISize': None, 'normalize': False, 'normalizeScale': 1, 'removeOutliers': None, 'resampledPixelSpacing': [3.0, 3.0, 3.0], 'interpolator': 3, 'preCrop': False, 'padDistance': 5, 'distances': [1], 'force2D': False, 'force2Ddimension': 0, 'resegmentRange': None, 'label': 1, 'additionalInfo': True, 'binWidth': 25.0}	{'Original': {}, 'Wavelet': {}}	05c1a1fd621e4178dd45d6202d75842d2f70c8c2	3D	(0.84375, 0.84375, 2.0)	(512, 512, 254)	-604.311	-1024	2137	dfe4bbf57e7492bf1b242fd7750927114af34fcf	(0.84375, 0.84375, 2.0)	(512, 512, 254)	(198, 141, 178, 130, 79, 21)	44220	1	(273.4123473541384, 177.8487788331072, 188.89075079149706)	(20.113543080054257, -215.51821785956577, 1299.581501582994)	(3.0, 3.0, 3.0)	(49, 34, 26)	-52.2422	-1045	370	(3.0, 3.0, 3.0)	(49, 34, 26)	(9, 6, 6, 33, 22, 14)	2347	1	(26.68172134639966, 15.581593523647209, 12.83809118023008)	(20.54516403919898, -215.75521942905831, 1299.8142735406902)	64.2735	-331	170	0.610421	0.475016	39.3477	82.8345	101.868	59.5483	87.8237	104.139	62492.6	50.5639	0.498047	15290.9
gastric1125.nrrd	v3.0	1.18.2	1.2.4	1.0.0	3.7.3	{'minimumROIDimensions': 2, 'minimumROISize': None, 'normalize': False, 'normalizeScale': 1, 'removeOutliers': None, 'resampledPixelSpacing': [3.0, 3.0, 3.0], 'interpolator': 3, 'preCrop': False, 'padDistance': 5, 'distances': [1], 'force2D': False, 'force2Ddimension': 0, 'resegmentRange': None, 'label': 1, 'additionalInfo': True, 'binWidth': 25.0}	{'Original': {}, 'Wavelet': {}}	87092d8f3b70bd8908e77a5906c325df1e6f5774	3D	(0.84375, 0.84375, 2.0)	(512, 512, 243)	-689.024	-1024	3070	c6173d22db40f72037eea617066953304c9381c9	(0.84375, 0.84375, 2.0)	(512, 512, 243)	(211, 196, 163, 77, 46, 13)	10728	1	(253.29819164802387, 217.50988068605517, 169.05499627143922)	(-5.857775796979894, -186.05416317114094, 1216.8099925428785)	(3.0, 3.0, 3.0)	(33, 25, 20)	-41.8698	-1038	288	(3.0, 3.0, 3.0)	(33, 25, 20)	(5, 6, 6, 22, 13, 8)	518	1	(16.723938223938223, 11.982625482625483, 9.55984555984556)	(-6.328185328185356, -185.55212355212353, 1216.8795366795366)	43.4266	-45	99	0.779726	0.518805	23.7292	45.7382	58.2495	39.1152	56.0446	68.7386	13473	35.6633	0.503146	5442.1
gastric1126.nrrd	v3.0	1.18.2	1.2.4	1.0.0	3.7.3	{'minimumROIDimensions': 2, 'minimumROISize': None, 'normalize': False, 'normalizeScale': 1, 'removeOutliers': None, 'resampledPixelSpacing': [3.0, 3.0, 3.0], 'interpolator': 3, 'preCrop': False, 'padDistance': 5, 'distances': [1], 'force2D': False, 'force2Ddimension': 0, 'resegmentRange': None, 'label': 1, 'additionalInfo': True, 'binWidth': 25.0}	{'Original': {}, 'Wavelet': {}}	66869e30acf89fc9956abfd097e0dbaa89561658	3D	(0.84375, 0.84375, 2.0)	(512, 512, 231)	-682.395	-1024	1674	c7800722684b74dd4d7c7e7f51c584a54c03b7f1	(0.84375, 0.84375, 2.0)	(512, 512, 231)	(210, 176, 171, 90, 52, 18)	13040	1	(264.16518404907976, 207.32783742331287, 179.90866564417178)	(24.31124904141103, -176.64526217407976, 1322.8173312883437)	(3.0, 3.0, 3.0)	(38, 26, 24)	-175.985	-1046	302	(3.0, 3.0, 3.0)	(38, 26, 24)	(6, 5, 6, 25, 15, 12)	699	1	(20.799713876967097, 13.947067238912732, 11.6552217453505)	(23.89914163090129, -176.6587982832618, 1322.4656652360516)	34.8927	-815	138	0.45524	0.359827	27.01	75.0639	77.1298	40.8044	69.5845	81.111	18240.8	34.1721	0.482049	6951.66
gastric1127.nrrd	v3.0	1.18.2	1.2.4	1.0.0	3.7.3	{'minimumROIDimensions': 2, 'minimumROISize': None, 'normalize': False, 'normalizeScale': 1, 'removeOutliers': None, 'resampledPixelSpacing': [3.0, 3.0, 3.0], 'interpolator': 3, 'preCrop': False, 'padDistance': 5, 'distances': [1], 'force2D': False, 'force2Ddimension': 0, 'resegmentRange': None, 'label': 1, 'additionalInfo': True, 'binWidth': 25.0}	{'Original': {}, 'Wavelet': {}}	2e20675d052f3ba7b815a2887835e685ef21b7c9	3D	(0.84375, 0.84375, 2.0)	(512, 512, 255)	-639.44	-1024	1643	1f886ae9de9bbdfe4de220f2c9f8ca8ce40c735a	(0.84375, 0.84375, 2.0)	(512, 512, 255)	(274, 192, 208, 59, 86, 9)	11903	1	(300.0689742081828, 234.18297908090398, 212.14475342350667)	(38.605071988154265, -158.9862364004872, 1333.0895068470134)	(3.0, 3.0, 3.0)	(29, 37, 18)	-60.4724	-1030	468	(3.0, 3.0, 3.0)	(29, 37, 18)	(6, 7, 6, 17, 21, 6)	617	1	(13.032414910858995, 17.424635332252837, 8.542949756888168)	(38.59724473257701, -159.22609400324143, 1333.9288492706644)	58.2447	-299	115	0.596588	0.282777	16.1369	57.0659	45.8912	63.2851	64.1327	65.0385	16205.6	34.0448	0.570237	5430.91
gastric1128.nrrd	v3.0	1.18.2	1.2.4	1.0.0	3.7.3	{'minimumROIDimensions': 2, 'minimumROISize': None, 'normalize': False, 'normalizeScale': 1, 'removeOutliers': None, 'resampledPixelSpacing': [3.0, 3.0, 3.0], 'interpolator': 3, 'preCrop': False, 'padDistance': 5, 'distances': [1], 'force2D': False, 'force2Ddimension': 0, 'resegmentRange': None, 'label': 1, 'additionalInfo': True, 'binWidth': 25.0}	{'Original': {}, 'Wavelet': {}}	2112322d4109c9b23e60ac3ea25c30c4ecbbd324	3D	(0.84375, 0.84375, 2.0)	(512, 512, 247)	-633.536	-1024	1621	5827a148ff4bce2314884a497d8a0d0c363f99ca	(0.84375, 0.84375, 2.0)	(512, 512, 247)	(189, 181, 185, 42, 46, 6)	3319	1	(212.37541428141006, 207.55197348598975, 187.85628201265442)	(-41.38636920006027, -190.4561473711961, 1383.7125640253087)	(3.0, 3.0, 3.0)	(23, 25, 15)	-17.2559	-1029	334	(3.0, 3.0, 3.0)	(23, 25, 15)	(6, 6, 5, 11, 13, 4)	177	1	(11.615819209039548, 12.785310734463277, 6.926553672316384)	(-40.652542372881356, -191.1440677966101, 1383.2796610169491)	54.3503	-76	99	0.422494	0.300082	12.3751	41.239	27.1662	30	45.793	45.793	4510.12	17.4232	0.640113	2062.31
gastric1129.nrrd	v3.0	1.18.2	1.2.4	1.0.0	3.7.3	{'minimumROIDimensions': 2, 'minimumROISize': None, 'normalize': False, 'normalizeScale': 1, 'removeOutliers': None, 'resampledPixelSpacing': [3.0, 3.0, 3.0], 'interpolator': 3, 'preCrop': False, 'padDistance': 5, 'distances': [1], 'force2D': False, 'force2Ddimension': 0, 'resegmentRange': None, 'label': 1, 'additionalInfo': True, 'binWidth': 25.0}	{'Original': {}, 'Wavelet': {}}	d43491c5700aa732875b91643a7826ed9b271e76	3D	(0.8984374999999998, 0.8984374999999998, 2.0)	(512, 512, 231)	-606.116	-1024	1566	af566a90b98b8aba2f49d540bf67266550bfd034	(0.8984374999999998, 0.8984374999999998, 2.0)	(512, 512, 231)	(210, 146, 168, 45, 50, 6)	3783	1	(229.847739888977, 172.5807560137457, 170.9310071371927)	(-25.04695244349722, -224.49775826890027, 1429.4620142743852)	(3.0, 3.0, 3.0)	(26, 27, 16)	3.67103	-241	296	(3.0, 3.0, 3.0)	(26, 27, 16)	(6, 6, 6, 12, 15, 4)	239	1	(11.531380753138075, 13.435146443514645, 7.698744769874477)	(-24.905857740585716, -224.19456066945594, 1429.1962343096232)	46.9833	-87	102	0.739827	0.263873	10.4792	39.713	36.4966	42.107	45.3982	45.3982	6134.62	29.3808	0.603839	2683.83
gastric1130.nrrd	v3.0	1.18.2	1.2.4	1.0.0	3.7.3	{'minimumROIDimensions': 2, 'minimumROISize': None, 'normalize': False, 'normalizeScale': 1, 'removeOutliers': None, 'resampledPixelSpacing': [3.0, 3.0, 3.0], 'interpolator': 3, 'preCrop': False, 'padDistance': 5, 'distances': [1], 'force2D': False, 'force2Ddimension': 0, 'resegmentRange': None, 'label': 1, 'additionalInfo': True, 'binWidth': 25.0}	{'Original': {}, 'Wavelet': {}}	bf232a48eacf80024d4795eb14dc2565dfc46ab3	3D	(0.84375, 0.84375, 2.0)	(512, 512, 236)	-686.397	-1024	1735	94e01739a1320528d7ad3a24a776c23dea5c61b5	(0.84375, 0.84375, 2.0)	(512, 512, 236)	(274, 148, 177, 63, 60, 12)	7867	1	(297.21278759374604, 178.30278378034828, 182.18939875429007)	(40.19516453222323, -179.63515118533115, 1433.77879750858)	(3.0, 3.0, 3.0)	(30, 29, 20)	-79.4047	-1035	327	(3.0, 3.0, 3.0)	(30, 29, 20)	(6, 6, 6, 18, 16, 8)	411	1	(12.223844282238442, 13.751824817518248, 9.35279805352798)	(40.17153284671532, -179.74452554744525, 1433.9583941605838)	43.5109	-52	91	0.868188	0.254103	12.5254	49.2926	55.1543	45.3982	45.6946	61.6279	10507.5	42.7952	0.492369	4711.87
gastric1131.nrrd	v3.0	1.18.2	1.2.4	1.0.0	3.7.3	{'minimumROIDimensions': 2, 'minimumROISize': None, 'normalize': False, 'normalizeScale': 1, 'removeOutliers': None, 'resampledPixelSpacing': [3.0, 3.0, 3.0], 'interpolator': 3, 'preCrop': False, 'padDistance': 5, 'distances': [1], 'force2D': False, 'force2Ddimension': 0, 'resegmentRange': None, 'label': 1, 'additionalInfo': True, 'binWidth': 25.0}	{'Original': {}, 'Wavelet': {}}	ea009afebd527e803ed9dbfa2713632b2bb1ef76	3D	(0.84375, 0.84375, 2.0)	(512, 512, 236)	-751.476	-1024	3071	9731997e667bcf9c0f9a16592f1ff0fdde34473b	(0.84375, 0.84375, 2.0)	(512, 512, 236)	(157, 233, 155, 66, 40, 12)	8834	1	(182.1636857595653, 252.2834503056373, 161.28865745981435)	(-50.87751514036677, -152.71396380461846, 1465.677314919628)	(3.0, 3.0, 3.0)	(30, 23, 19)	9.98101	-1043	320	(3.0, 3.0, 3.0)	(30, 23, 19)	(5, 6, 5, 19, 10, 8)	464	1	(11.95905172413793, 10.560344827586206, 9.112068965517242)	(-50.62284482758622, -152.81896551724134, 1464.936206896551)	61.0388	-351	131	0.564484	0.385348	18.6999	48.5274	60.7454	32.45	42.9535	61.9193	12170.2	27.393	0.614812	4161.74
gastric1132.nrrd	v3.0	1.18.2	1.2.4	1.0.0	3.7.3	{'minimumROIDimensions': 2, 'minimumROISize': None, 'normalize': False, 'normalizeScale': 1, 'removeOutliers': None, 'resampledPixelSpacing': [3.0, 3.0, 3.0], 'interpolator': 3, 'preCrop': False, 'padDistance': 5, 'distances': [1], 'force2D': False, 'force2Ddimension': 0, 'resegmentRange': None, 'label': 1, 'additionalInfo': True, 'binWidth': 25.0}	{'Original': {}, 'Wavelet': {}}	a650c0fe51105765d67e5fe025596ad7baa866f2	3D	(0.796875, 0.796875, 2.0)	(512, 512, 237)	-627.291	-1024	3071	31e5ac263b3fb17dae453e232893c97764ed48b5	(0.796875, 0.796875, 2.0)	(512, 512, 237)	(187, 117, 192, 92, 65, 9)	7782	2	(237.66422513492677, 146.9832947828322, 196.81791313287073)	(-23.212883095605264, -186.4742494699306, 1462.6358262657413)	(3.0, 3.0, 3.0)	(36, 30, 18)	-52.6959	-1046	312	(3.0, 3.0, 3.0)	(36, 30, 18)	(6, 6, 6, 24, 17, 6)	396	1	(18.732323232323232, 13.616161616161616, 9.002525252525253)	(-23.303030303030333, -186.65151515151516, 1462.5075757575758)	52.846	-40	103	0.441396	0.263339	16.7329	63.5412	51.0882	37.9473	55.3173	77.1298	9965.25	28.0468	0.448763	4990.29
gastric1133.nrrd	v3.0	1.18.2	1.2.4	1.0.0	3.7.3	{'minimumROIDimensions': 2, 'minimumROISize': None, 'normalize': False, 'normalizeScale': 1, 'removeOutliers': None, 'resampledPixelSpacing': [3.0, 3.0, 3.0], 'interpolator': 3, 'preCrop': False, 'padDistance': 5, 'distances': [1], 'force2D': False, 'force2Ddimension': 0, 'resegmentRange': None, 'label': 1, 'additionalInfo': True, 'binWidth': 25.0}	{'Original': {}, 'Wavelet': {}}	275f00f78a3881a762286b0c319c0fcff721bf99	3D	(0.75, 0.75, 2.0)	(512, 512, 255)	-545.614	-1024	1823	32a9ce2bedd2c8e83893e563877f5539c2164e25	(0.75, 0.75, 2.0)	(512, 512, 255)	(181, 115, 180, 99, 82, 25)	52132	1	(228.29413795749252, 156.87242001074196, 191.75151538402517)	(-30.763396531880602, 95.35431500805647, 1292.7030307680504)	(3.0, 3.0, 3.0)	(36, 33, 29)	-18.2581	-1030	361	(3.0, 3.0, 3.0)	(36, 33, 29)	(5, 6, 6, 25, 20, 17)	2201	1	(16.508859609268516, 15.815084052703316, 13.86415265788278)	(-31.332421172194458, 95.27025215810995, 1293.2924579736487)	63.1895	-203	146	0.677372	0.46186	34.2146	74.08	71.5612	73.2393	66.6108	88.2836	58731.8	50.1797	0.496912	14704.6
gastric1134.nrrd	v3.0	1.18.2	1.2.4	1.0.0	3.7.3	{'minimumROIDimensions': 2, 'minimumROISize': None, 'normalize': False, 'normalizeScale': 1, 'removeOutliers': None, 'resampledPixelSpacing': [3.0, 3.0, 3.0], 'interpolator': 3, 'preCrop': False, 'padDistance': 5, 'distances': [1], 'force2D': False, 'force2Ddimension': 0, 'resegmentRange': None, 'label': 1, 'additionalInfo': True, 'binWidth': 25.0}	{'Original': {}, 'Wavelet': {}}	c1f53b08a7231ce05760c0695b3e846a1a5002a9	3D	(0.84375, 0.84375, 2.0)	(512, 512, 237)	-643.806	-1024	1594	57ba12ee9b5a66c47311726a8d583869a04270df	(0.84375, 0.84375, 2.0)	(512, 512, 237)	(276, 177, 176, 68, 36, 5)	3546	1	(313.6187253243091, 193.09560067681895, 177.67428087986463)	(50.03767449238583, -183.653711928934, 1495.3485617597294)	(3.0, 3.0, 3.0)	(31, 22, 15)	-44.412	-1044	295	(3.0, 3.0, 3.0)	(31, 22, 15)	(6, 6, 5, 19, 10, 4)	216	1	(15.36574074074074, 9.777777777777779, 6.231481481481482)	(48.59722222222225, -184.16666666666666, 1495.1944444444443)	49.3565	-12	98	0.498984	0.201762	9.9954	49.5405	57.0789	30	55.3173	58.3267	5485.5	24.7199	0.520292	2891
gastric1135.nrrd	v3.0	1.18.2	1.2.4	1.0.0	3.7.3	{'minimumROIDimensions': 2, 'minimumROISize': None, 'normalize': False, 'normalizeScale': 1, 'removeOutliers': None, 'resampledPixelSpacing': [3.0, 3.0, 3.0], 'interpolator': 3, 'preCrop': False, 'padDistance': 5, 'distances': [1], 'force2D': False, 'force2Ddimension': 0, 'resegmentRange': None, 'label': 1, 'additionalInfo': True, 'binWidth': 25.0}	{'Original': {}, 'Wavelet': {}}	ba588c59ca03ae9181a54febf712125d16751393	3D	(0.84375, 0.84375, 2.0)	(512, 512, 248)	-630.301	-1024	1642	a7c8cae454393c58120d00aad70bbad919ded0d6	(0.84375, 0.84375, 2.0)	(512, 512, 248)	(214, 106, 186, 45, 47, 12)	8447	1	(233.63146679294425, 126.73256777554161, 191.64448916775186)	(-17.451574893453255, -208.64752093938677, 1626.2889783355038)	(3.0, 3.0, 3.0)	(24, 25, 20)	-120.433	-1045	298	(3.0, 3.0, 3.0)	(24, 25, 20)	(6, 6, 6, 12, 11, 8)	416	1	(10.447115384615385, 11.221153846153847, 9.57451923076923)	(-17.158653846153847, -208.83653846153845, 1626.2235576923076)	44.1827	-51	95	0.818386	0.449195	16.5307	36.8007	41.6773	35.1141	34.2053	44.2945	10818	30.1172	0.703358	3363.09
gastric1136.nrrd	v3.0	1.18.2	1.2.4	1.0.0	3.7.3	{'minimumROIDimensions': 2, 'minimumROISize': None, 'normalize': False, 'normalizeScale': 1, 'removeOutliers': None, 'resampledPixelSpacing': [3.0, 3.0, 3.0], 'interpolator': 3, 'preCrop': False, 'padDistance': 5, 'distances': [1], 'force2D': False, 'force2Ddimension': 0, 'resegmentRange': None, 'label': 1, 'additionalInfo': True, 'binWidth': 25.0}	{'Original': {}, 'Wavelet': {}}	1cceab389554837f6a34c422df0188b507f43511	3D	(0.84375, 0.84375, 2.0)	(512, 512, 220)	-687.589	-1024	1611	1ba636689afce7b434b170347abc9e1116914ee7	(0.84375, 0.84375, 2.0)	(512, 512, 220)	(149, 190, 117, 69, 73, 28)	36751	1	(178.2556393023319, 226.26567984544639, 131.5120404886942)	(-60.17492933865745, -161.6664576304046, 1420.0240809773882)	(3.0, 3.0, 3.0)	(32, 32, 31)	-5.36766	-1036	867	(3.0, 3.0, 3.0)	(32, 32, 31)	(6, 5, 6, 19, 21, 19)	1989	1	(13.88888888888889, 15.208647561588737, 15.52991452991453)	(-59.83333333333333, -161.87405731523378, 1420.0897435897434)	61.0015	-61	121	0.809369	0.628795	38.3212	60.9439	60.7454	65.8635	60.7454	69.8427	53094.4	49.3261	0.540784	12632.6
gastric1137.nrrd	v3.0	1.18.2	1.2.4	1.0.0	3.7.3	{'minimumROIDimensions': 2, 'minimumROISize': None, 'normalize': False, 'normalizeScale': 1, 'removeOutliers': None, 'resampledPixelSpacing': [3.0, 3.0, 3.0], 'interpolator': 3, 'preCrop': False, 'padDistance': 5, 'distances': [1], 'force2D': False, 'force2Ddimension': 0, 'resegmentRange': None, 'label': 1, 'additionalInfo': True, 'binWidth': 25.0}	{'Original': {}, 'Wavelet': {}}	8392e92cc5c0fbc8fb5643c1e7e8682aa58a11fb	3D	(0.76953125, 0.76953125, 2.0)	(512, 512, 230)	-633.828	-1024	1629	e2da29b7a0bd9da3fefaf772fd3f612158182976	(0.7695312499999998, 0.7695312499999998, 2.0)	(512, 512, 230)	(333, 149, 169, 41, 37, 7)	3562	1	(354.16900617630546, 168.60555867490174, 172.46266142616508)	(73.92888365911, -216.86798805095455, 1471.4253228523303)	(3.0, 3.0, 3.0)	(22, 21, 16)	-85.4548	-1027	391	(3.0, 3.0, 3.0)	(22, 21, 16)	(5, 5, 6, 11, 10, 4)	124	1	(10.403225806451612, 9.830645161290322, 7.830645161290323)	(73.70967741935486, -217.00806451612902, 1471.491935483871)	67.7097	-156	123	0.445386	0.291987	10.0317	34.3567	24.1868	22.8473	34.9857	35.4965	3128.62	15.302	0.715221	1446.37
gastric1138.nrrd	v3.0	1.18.2	1.2.4	1.0.0	3.7.3	{'minimumROIDimensions': 2, 'minimumROISize': None, 'normalize': False, 'normalizeScale': 1, 'removeOutliers': None, 'resampledPixelSpacing': [3.0, 3.0, 3.0], 'interpolator': 3, 'preCrop': False, 'padDistance': 5, 'distances': [1], 'force2D': False, 'force2Ddimension': 0, 'resegmentRange': None, 'label': 1, 'additionalInfo': True, 'binWidth': 25.0}	{'Original': {}, 'Wavelet': {}}	711d07a43c2e9f76b4636d1fb2bbc246b11cc855	3D	(0.84375, 0.84375, 2.0)	(512, 512, 220)	-724.064	-1024	1624	427fb3deee9f9323d5ab61a40c2868e71278b560	(0.84375, 0.84375, 2.0)	(512, 512, 220)	(183, 189, 156, 46, 58, 5)	3670	1	(213.10953678474115, 217.19373297002724, 158.44032697547684)	(-46.76695333787461, -146.82091280653952, 1426.9806539509532)	(3.0, 3.0, 3.0)	(25, 28, 15)	47.5844	-811	498	(3.0, 3.0, 3.0)	(25, 28, 15)	(9, 5, 6, 9, 16, 3)	166	1	(14.114457831325302, 11.91566265060241, 7.156626506024097)	(-45.1566265060241, -149.25301204819277, 1426.0698795180717)	58.5241	12	118	0.445788	0.171442	8.29164	48.3642	24.7386	48.3735	44.5982	48.7442	4187.25	21.5602	0.607827	2066.92
gastric1139.nrrd	v3.0	1.18.2	1.2.4	1.0.0	3.7.3	{'minimumROIDimensions': 2, 'minimumROISize': None, 'normalize': False, 'normalizeScale': 1, 'removeOutliers': None, 'resampledPixelSpacing': [3.0, 3.0, 3.0], 'interpolator': 3, 'preCrop': False, 'padDistance': 5, 'distances': [1], 'force2D': False, 'force2Ddimension': 0, 'resegmentRange': None, 'label': 1, 'additionalInfo': True, 'binWidth': 25.0}	{'Original': {}, 'Wavelet': {}}	6c642ed3b686236235e9192f574c40f1fae0a00b	3D	(0.775390625, 0.775390625, 2.3656716417910446)	(512, 512, 269)	-696.778	-1024	3071	1ff425d21befbd1a9c11dd47b9e44b535c559914	(0.775390625, 0.775390625, 2.3656716417910446)	(512, 512, 269)	(231, 113, 96, 64, 43, 12)	12474	1	(262.5684624017957, 136.85281385281385, 101.81681898348565)	(-5.519180520482536, -193.99791582115773, 1336.0651613266039)	(3.0, 3.0, 3.0)	(29, 23, 21)	-101.174	-1051	1099	(3.0, 3.0, 3.0)	(29, 23, 21)	(6, 6, 6, 16, 10, 9)	654	1	(13.45565749235474, 11.087155963302752, 10.093272171253822)	(-5.63302752293572, -193.73853211009146, 1335.7969806928659)	58.5443	-365	159	0.688	0.461673	20.887	45.2418	48.4665	36.6197	49.4773	51.0882	17293.5	31.1264	0.699728	4621.79
gastric1140.nrrd	v3.0	1.18.2	1.2.4	1.0.0	3.7.3	{'minimumROIDimensions': 2, 'minimumROISize': None, 'normalize': False, 'normalizeScale': 1, 'removeOutliers': None, 'resampledPixelSpacing': [3.0, 3.0, 3.0], 'interpolator': 3, 'preCrop': False, 'padDistance': 5, 'distances': [1], 'force2D': False, 'force2Ddimension': 0, 'resegmentRange': None, 'label': 1, 'additionalInfo': True, 'binWidth': 25.0}	{'Original': {}, 'Wavelet': {}}	e2c6089b04470c338784b859e118ce7b58eaeca1	3D	(0.70703125, 0.70703125, 2.0)	(512, 512, 203)	-673.167	-1024	1734	878f33087e0a8c228ef6e76558b38e85dd1e1d8b	(0.70703125, 0.70703125, 2.0)	(512, 512, 203)	(131, 192, 130, 67, 63, 15)	24800	1	(166.39467741935485, 223.37076612903226, 137.58314516129033)	(-57.000247605846766, -145.21637238533265, 1668.1662903225806)	(3.0, 3.0, 3.0)	(28, 26, 22)	40.0268	-1047	718	(3.0, 3.0, 3.0)	(28, 26, 22)	(6, 5, 6, 16, 15, 10)	934	1	(13.774089935760172, 12.367237687366167, 10.692719486081371)	(-57.17773019271949, -144.8982869379015, 1668.5781584582442)	60.2794	-52	142	0.763886	0.710802	30.1919	42.4759	48.0937	45.3982	49.2037	51.1762	24773.6	32.4467	0.627669	6547.56
gastric1141.nrrd	v3.0	1.18.2	1.2.4	1.0.0	3.7.3	{'minimumROIDimensions': 2, 'minimumROISize': None, 'normalize': False, 'normalizeScale': 1, 'removeOutliers': None, 'resampledPixelSpacing': [3.0, 3.0, 3.0], 'interpolator': 3, 'preCrop': False, 'padDistance': 5, 'distances': [1], 'force2D': False, 'force2Ddimension': 0, 'resegmentRange': None, 'label': 1, 'additionalInfo': True, 'binWidth': 25.0}	{'Original': {}, 'Wavelet': {}}	e72d829074caa81e9e38f772f3c1be8e3973c9d0	3D	(0.68359375, 0.68359375, 2.0)	(512, 512, 212)	-555.272	-1024	1700	c3bff3638661ba4d9368df0f07e18ba70b1257b9	(0.68359375, 0.68359375, 2.0)	(512, 512, 212)	(175, 132, 141, 62, 55, 9)	6717	2	(198.53893107041833, 165.3185946106893, 145.5322316510347)	(-36.130027588581214, 108.51075803465089, 1506.6244633020697)	(3.0, 3.0, 3.0)	(26, 25, 18)	14.9162	-995	281	(3.0, 3.0, 3.0)	(26, 25, 18)	(6, 6, 6, 14, 13, 6)	233	2	(10.776824034334764, 13.163090128755364, 8.806866952789699)	(-36.361324771995704, 108.1474735112661, 1506.4806008583694)	41.8412	-62	83	0.828042	0.385739	15.4609	40.0813	39.4588	41.7852	45	48.7442	5769	33.189	0.508482	3059.21
gastric1142.nrrd	v3.0	1.18.2	1.2.4	1.0.0	3.7.3	{'minimumROIDimensions': 2, 'minimumROISize': None, 'normalize': False, 'normalizeScale': 1, 'removeOutliers': None, 'resampledPixelSpacing': [3.0, 3.0, 3.0], 'interpolator': 3, 'preCrop': False, 'padDistance': 5, 'distances': [1], 'force2D': False, 'force2Ddimension': 0, 'resegmentRange': None, 'label': 1, 'additionalInfo': True, 'binWidth': 25.0}	{'Original': {}, 'Wavelet': {}}	c13105a726453118f56a49c5bd13a8f56ba9585b	3D	(0.84375, 0.84375, 2.0)	(512, 512, 230)	-743.376	-1024	1702	bbf860da1e17d7597927f692cbd12bb3212aabac	(0.84375, 0.84375, 2.0)	(512, 512, 230)	(138, 212, 159, 52, 59, 6)	4556	1	(165.24934152765584, 237.87357330992097, 161.77831431079895)	(-63.14899308604038, -142.37229751975417, 1560.5566286215978)	(3.0, 3.0, 3.0)	(27, 29, 16)	24.817	-1037	1001	(3.0, 3.0, 3.0)	(27, 29, 16)	(6, 6, 6, 14, 16, 4)	211	1	(13.14691943127962, 12.27962085308057, 7.568720379146919)	(-63.05924170616115, -143.1611374407583, 1560.2061611374409)	65.1896	-22	129	0.418098	0.150671	8.39299	55.7042	33.1361	45	51.0882	55.6417	5369.62	23.2898	0.570145	2600.92
gastric1143.nrrd	v3.0	1.18.2	1.2.4	1.0.0	3.7.3	{'minimumROIDimensions': 2, 'minimumROISize': None, 'normalize': False, 'normalizeScale': 1, 'removeOutliers': None, 'resampledPixelSpacing': [3.0, 3.0, 3.0], 'interpolator': 3, 'preCrop': False, 'padDistance': 5, 'distances': [1], 'force2D': False, 'force2Ddimension': 0, 'resegmentRange': None, 'label': 1, 'additionalInfo': True, 'binWidth': 25.0}	{'Original': {}, 'Wavelet': {}}	0e0053581b83676edc2d4953e61255a8734b5104	3D	(0.703125, 0.703125, 2.0)	(512, 512, 242)	-558.078	-1024	1652	97eb29e3b396c0fb5da0143b6ce860c3c22c381d	(0.703125, 0.703125, 2.0)	(512, 512, 242)	(270, 142, 173, 94, 116, 26)	46374	1	(314.0677103549403, 207.5829344028982, 186.9104023806443)	(42.18042134331739, -155.19168674796222, 1719.9208047612883)	(3.0, 3.0, 3.0)	(34, 39, 29)	-139.259	-1039	717	(3.0, 3.0, 3.0)	(34, 39, 29)	(5, 5, 5, 22, 27, 18)	1736	1	(15.365783410138249, 20.52016129032258, 14.601382488479263)	(42.59735023041475, -154.43951612903226, 1720.4041474654375)	94.6555	-335	153	0.831866	0.410648	30.5026	74.2791	81.0555	80.7775	75.1798	88.4873	45879.8	61.7903	0.418761	14800.1
gastric1144.nrrd	v3.0	1.18.2	1.2.4	1.0.0	3.7.3	{'minimumROIDimensions': 2, 'minimumROISize': None, 'normalize': False, 'normalizeScale': 1, 'removeOutliers': None, 'resampledPixelSpacing': [3.0, 3.0, 3.0], 'interpolator': 3, 'preCrop': False, 'padDistance': 5, 'distances': [1], 'force2D': False, 'force2Ddimension': 0, 'resegmentRange': None, 'label': 1, 'additionalInfo': True, 'binWidth': 25.0}	{'Original': {}, 'Wavelet': {}}	cd1505c1d11718c2388ece92e9a352ea9b5a7696	3D	(0.66015625, 0.66015625, 2.0)	(512, 512, 243)	-474.869	-1024	1759	e2ce6898c3cc70ce27e9f664b320d89c5b9e196f	(0.66015625, 0.66015625, 2.0)	(512, 512, 243)	(291, 182, 194, 43, 89, 13)	15831	1	(311.65327521950604, 228.63704124818395, 200.83121723201313)	(27.06993559412703, -162.73375011350356, 1709.1624344640263)	(3.0, 3.0, 3.0)	(22, 32, 20)	19.9195	-1041	666	(3.0, 3.0, 3.0)	(22, 32, 20)	(6, 6, 5, 9, 20, 9)	525	1	(10.19047619047619, 15.96952380952381, 9.617142857142857)	(27.07142857142854, -162.59142857142857, 1708.8514285714286)	60.541	-53	102	0.575973	0.39725	19.523	49.1454	34.2053	60.2993	57.0789	60.3738	13831.9	28.3064	0.628779	4431.73
gastric1145.nrrd	v3.0	1.18.2	1.2.4	1.0.0	3.7.3	{'minimumROIDimensions': 2, 'minimumROISize': None, 'normalize': False, 'normalizeScale': 1, 'removeOutliers': None, 'resampledPixelSpacing': [3.0, 3.0, 3.0], 'interpolator': 3, 'preCrop': False, 'padDistance': 5, 'distances': [1], 'force2D': False, 'force2Ddimension': 0, 'resegmentRange': None, 'label': 1, 'additionalInfo': True, 'binWidth': 25.0}	{'Original': {}, 'Wavelet': {}}	71169f5c49961decd6fc7d30634feb6c28d6b579	3D	(0.6875, 0.6875, 2.0)	(512, 512, 220)	-596.747	-1024	1871	eacdb75350de31da501146e0c82ee8f889c4ec86	(0.6875, 0.6875, 2.0)	(512, 512, 220)	(302, 299, 189, 63, 37, 6)	4970	1	(338.5806841046278, 319.3631790744467, 191.34084507042255)	(39.11797032193161, -106.09406438631791, 1641.6816901408451)	(3.0, 3.0, 3.0)	(26, 20, 16)	-12.1525	-894	701	(3.0, 3.0, 3.0)	(26, 20, 16)	(6, 6, 6, 13, 8, 4)	168	1	(13.31547619047619, 9.696428571428571, 7.464285714285714)	(39.4464285714286, -106.41071428571425, 1641.892857142857)	89.4702	27	131	0.637648	0.313642	10.8459	34.5804	39.4588	25.632	36.4966	40.4722	4276.12	22.0501	0.623876	2042.14
gastric1146.nrrd	v3.0	1.18.2	1.2.4	1.0.0	3.7.3	{'minimumROIDimensions': 2, 'minimumROISize': None, 'normalize': False, 'normalizeScale': 1, 'removeOutliers': None, 'resampledPixelSpacing': [3.0, 3.0, 3.0], 'interpolator': 3, 'preCrop': False, 'padDistance': 5, 'distances': [1], 'force2D': False, 'force2Ddimension': 0, 'resegmentRange': None, 'label': 1, 'additionalInfo': True, 'binWidth': 25.0}	{'Original': {}, 'Wavelet': {}}	634c2752013932341f76d50a18051ffc8d88df21	3D	(0.6562500000000001, 0.6562500000000001, 2.0)	(512, 512, 208)	-604.23	-1024	2642	5cdb33d52fb52c85291df6ad62908d6024e0fa69	(0.6562500000000001, 0.6562500000000001, 2.0)	(512, 512, 208)	(242, 201, 130, 50, 49, 14)	9956	1	(266.49799116110887, 226.24216552832462, 136.0390719164323)	(8.217431699477686, -155.70045387203695, 1366.0781438328645)	(3.0, 3.0, 3.0)	(23, 23, 21)	-19.1606	-1035	315	(3.0, 3.0, 3.0)	(23, 23, 21)	(6, 7, 6, 11, 10, 9)	306	1	(10.96078431372549, 11.186274509803921, 9.486928104575163)	(8.382352941176443, -155.44117647058823, 1365.9607843137255)	67.8562	-16	114	0.863929	0.69745	22.1194	31.7147	32.45	34.2053	34.2053	37.3497	7933.5	27.3993	0.604548	3181.97
gastric1147.nrrd	v3.0	1.18.2	1.2.4	1.0.0	3.7.3	{'minimumROIDimensions': 2, 'minimumROISize': None, 'normalize': False, 'normalizeScale': 1, 'removeOutliers': None, 'resampledPixelSpacing': [3.0, 3.0, 3.0], 'interpolator': 3, 'preCrop': False, 'padDistance': 5, 'distances': [1], 'force2D': False, 'force2Ddimension': 0, 'resegmentRange': None, 'label': 1, 'additionalInfo': True, 'binWidth': 25.0}	{'Original': {}, 'Wavelet': {}}	ef2323c35e2da488efc500d64a3788932bb4fb92	3D	(0.84375, 0.84375, 2.0)	(512, 512, 238)	-711.577	-1024	1686	5cdb33d52fb52c85291df6ad62908d6024e0fa69	(0.6562500000000001, 0.6562500000000001, 2.0)	(512, 512, 208)	(242, 201, 130, 50, 49, 14)	9956	1	(266.49799116110887, 226.24216552832462, 136.0390719164323)	(8.217431699477686, -155.70045387203695, 1366.0781438328645)	(3.0, 3.0, 3.0)	(23, 23, 21)	-12.565	-1054	799	(3.0, 3.0, 3.0)	(23, 23, 21)	(6, 7, 6, 11, 10, 9)	306	1	(10.96078431372549, 11.186274509803921, 9.486928104575163)	(8.382352941176443, -155.44117647058823, 1365.9607843137255)	9.14379	-209	86	0.863929	0.69745	22.1194	31.7147	32.45	34.2053	34.2053	37.3497	7933.5	27.3993	0.604548	3181.97
gastric1148.nrrd	v3.0	1.18.2	1.2.4	1.0.0	3.7.3	{'minimumROIDimensions': 2, 'minimumROISize': None, 'normalize': False, 'normalizeScale': 1, 'removeOutliers': None, 'resampledPixelSpacing': [3.0, 3.0, 3.0], 'interpolator': 3, 'preCrop': False, 'padDistance': 5, 'distances': [1], 'force2D': False, 'force2Ddimension': 0, 'resegmentRange': None, 'label': 1, 'additionalInfo': True, 'binWidth': 25.0}	{'Original': {}, 'Wavelet': {}}	606807d721bfcd0a792f2bca5ec85ad8edfbe1b9	3D	(0.84375, 0.84375, 2.0)	(512, 512, 237)	-695.97	-1024	1637	ae7a0dc0601f8b7f8d886e14fe6ec0d3a170f481	(0.84375, 0.84375, 2.0)	(512, 512, 237)	(289, 205, 175, 43, 59, 6)	4513	1	(312.4908043430091, 242.8440062042987, 177.45712386439175)	(50.08599116441383, -140.178494765123, 1586.3142477287836)	(3.0, 3.0, 3.0)	(24, 29, 16)	-13.4388	-1002	314	(3.0, 3.0, 3.0)	(24, 29, 16)	(5, 10, 6, 12, 12, 4)	238	1	(11.1890756302521, 16.76050420168067, 7.4411764705882355)	(49.067226890756245, -137.718487394958, 1587.2235294117647)	38.5168	-9	81	0.690131	0.289907	10.7236	36.9897	33.541	36	40.8044	43.3705	6162.75	25.5278	0.659344	2465.41
gastric1149.nrrd	v3.0	1.18.2	1.2.4	1.0.0	3.7.3	{'minimumROIDimensions': 2, 'minimumROISize': None, 'normalize': False, 'normalizeScale': 1, 'removeOutliers': None, 'resampledPixelSpacing': [3.0, 3.0, 3.0], 'interpolator': 3, 'preCrop': False, 'padDistance': 5, 'distances': [1], 'force2D': False, 'force2Ddimension': 0, 'resegmentRange': None, 'label': 1, 'additionalInfo': True, 'binWidth': 25.0}	{'Original': {}, 'Wavelet': {}}	5e460dd1916ac2eff2c78b79d73af41603a6ded9	3D	(0.69140625, 0.69140625, 2.0)	(512, 512, 318)	-535.751	-1024	3071	a3e22412c6221dbe4cbf0331fd2a62570a1b0ce1	(0.69140625, 0.69140625, 2.0)	(512, 512, 318)	(190, 186, 158, 64, 75, 18)	25444	1	(215.17980663417703, 215.1965099827071, 166.30297909133785)	(-20.877633694338527, -177.86608489476885, 1599.2059581826757)	(3.0, 3.0, 3.0)	(27, 30, 23)	10.4837	-1045	366	(3.0, 3.0, 3.0)	(27, 30, 23)	(6, 6, 5, 15, 17, 12)	923	1	(11.276273022751896, 12.09100758396533, 10.566630552546046)	(-20.671180931744324, -178.22697724810394, 1598.799891657638)	50.8765	-326	111	0.769182	0.506024	24.9568	49.3194	55.8032	52.3927	48.3735	58.9406	24325.9	37.9356	0.594105	6833.87
gastric1150.nrrd	v3.0	1.18.2	1.2.4	1.0.0	3.7.3	{'minimumROIDimensions': 2, 'minimumROISize': None, 'normalize': False, 'normalizeScale': 1, 'removeOutliers': None, 'resampledPixelSpacing': [3.0, 3.0, 3.0], 'interpolator': 3, 'preCrop': False, 'padDistance': 5, 'distances': [1], 'force2D': False, 'force2Ddimension': 0, 'resegmentRange': None, 'label': 1, 'additionalInfo': True, 'binWidth': 25.0}	{'Original': {}, 'Wavelet': {}}	20bdae4d4c91478e7858f5c3193ae7b957718964	3D	(0.6679687500000001, 0.6679687500000001, 2.0)	(512, 512, 211)	-509.305	-1024	1655	4982460e3ae8db7610e7934ba0847d8c341753b9	(0.6679687500000001, 0.6679687500000001, 2.0)	(512, 512, 211)	(312, 226, 160, 28, 34, 8)	3613	1	(325.3376695267091, 242.63935787434266, 163.3778023802934)	(56.64938081666895, -158.5905070448727, 1629.255604760587)	(3.0, 3.0, 3.0)	(18, 19, 17)	23.8725	-121	341	(3.0, 3.0, 3.0)	(18, 19, 17)	(5, 6, 6, 6, 7, 5)	109	1	(7.889908256880734, 8.724770642201834, 7.926605504587156)	(56.169724770642205, -158.32568807339456, 1629.7798165137617)	67.6055	-9	93	0.901831	0.537882	11.2791	20.9694	21.6333	22.8473	21.8403	24.7386	2704.5	18.9108	0.780405	1202.88
gastric1151.nrrd	v3.0	1.18.2	1.2.4	1.0.0	3.7.3	{'minimumROIDimensions': 2, 'minimumROISize': None, 'normalize': False, 'normalizeScale': 1, 'removeOutliers': None, 'resampledPixelSpacing': [3.0, 3.0, 3.0], 'interpolator': 3, 'preCrop': False, 'padDistance': 5, 'distances': [1], 'force2D': False, 'force2Ddimension': 0, 'resegmentRange': None, 'label': 1, 'additionalInfo': True, 'binWidth': 25.0}	{'Original': {}, 'Wavelet': {}}	afc7bf5ec2b812b2ac592a7ce1aa0d922078f78b	3D	(0.84375, 0.84375, 2.0)	(512, 512, 220)	-702.931	-1024	1630	0b1e9649584cac28ebfd3756238dd002b903ec69	(0.84375, 0.84375, 2.0)	(512, 512, 220)	(182, 201, 121, 47, 54, 10)	7883	1	(205.8159330204237, 229.04021311683368, 126.22225041227959)	(-36.9209315140175, -172.32544518267153, 1630.844500824559)	(3.0, 3.0, 3.0)	(25, 27, 18)	10.508	-1026	438	(3.0, 3.0, 3.0)	(25, 27, 18)	(6, 6, 6, 12, 14, 6)	373	1	(11.536193029490617, 12.873994638069705, 8.89544235924933)	(-36.89142091152818, -172.87801608579082, 1630.586327077748)	51.6944	-419	120	0.705276	0.396445	17.739	44.7451	39	44.5982	44.5982	47.0532	9766.12	31.5576	0.535421	4126.7
gastric1152.nrrd	v3.0	1.18.2	1.2.4	1.0.0	3.7.3	{'minimumROIDimensions': 2, 'minimumROISize': None, 'normalize': False, 'normalizeScale': 1, 'removeOutliers': None, 'resampledPixelSpacing': [3.0, 3.0, 3.0], 'interpolator': 3, 'preCrop': False, 'padDistance': 5, 'distances': [1], 'force2D': False, 'force2Ddimension': 0, 'resegmentRange': None, 'label': 1, 'additionalInfo': True, 'binWidth': 25.0}	{'Original': {}, 'Wavelet': {}}	291ef6d400bafb644dc7b4371e44b9d61cd1707f	3D	(0.69140625, 0.69140625, 2.0)	(512, 512, 283)	-390.003	-1024	3071	75560ff3f373aceb42d5e44499e482338b7ca85b	(0.69140625, 0.69140625, 2.0)	(512, 512, 283)	(178, 144, 160, 42, 41, 5)	2931	1	(198.14534288638689, 165.18799044694643, 162.14193108154214)	(-34.655368394959055, -212.4422878550409, 1492.1838621630843)	(3.0, 3.0, 3.0)	(22, 21, 15)	-15.9823	-1019	129	(3.0, 3.0, 3.0)	(22, 21, 15)	(6, 5, 6, 9, 9, 3)	101	1	(10.03960396039604, 9.257425742574258, 6.871287128712871)	(-35.38118811881189, -213.72772277227716, 1492.0138613861386)	52.4752	-54	108	0.590779	0.236965	7.17064	30.2603	24.7386	24.1868	30.8869	33	2540.25	17.8772	0.704132	1278.64
gastric1153.nrrd	v3.0	1.18.2	1.2.4	1.0.0	3.7.3	{'minimumROIDimensions': 2, 'minimumROISize': None, 'normalize': False, 'normalizeScale': 1, 'removeOutliers': None, 'resampledPixelSpacing': [3.0, 3.0, 3.0], 'interpolator': 3, 'preCrop': False, 'padDistance': 5, 'distances': [1], 'force2D': False, 'force2Ddimension': 0, 'resegmentRange': None, 'label': 1, 'additionalInfo': True, 'binWidth': 25.0}	{'Original': {}, 'Wavelet': {}}	19fbd4d43de5859a5decfe0bc8014988b4b2ba52	3D	(0.84375, 0.84375, 2.0)	(512, 512, 204)	-707.38	-1024	1648	931b76cf7613375a63f1a1d0821de8dde2dcdcec	(0.84375, 0.84375, 2.0)	(512, 512, 204)	(287, 212, 149, 41, 71, 9)	8581	1	(309.87763663908635, 244.88404614846755, 153.14299032746766)	(44.88113091422912, -148.4572110622305, 1452.2859806549354)	(3.0, 3.0, 3.0)	(24, 32, 17)	26.5998	-145	572	(3.0, 3.0, 3.0)	(24, 32, 17)	(6, 6, 5, 11, 19, 6)	429	1	(12.039627039627039, 14.372960372960373, 7.755244755244755)	(45.61888111888112, -148.88111888111888, 1451.7657342657342)	52.1445	-8	89	0.465873	0.228835	12.9653	56.658	31.3209	56.0446	59.0931	60.075	11268	26.3954	0.64116	3790.96
gastric1154.nrrd	v3.0	1.18.2	1.2.4	1.0.0	3.7.3	{'minimumROIDimensions': 2, 'minimumROISize': None, 'normalize': False, 'normalizeScale': 1, 'removeOutliers': None, 'resampledPixelSpacing': [3.0, 3.0, 3.0], 'interpolator': 3, 'preCrop': False, 'padDistance': 5, 'distances': [1], 'force2D': False, 'force2Ddimension': 0, 'resegmentRange': None, 'label': 1, 'additionalInfo': True, 'binWidth': 25.0}	{'Original': {}, 'Wavelet': {}}	c05084aa5b080e6342d63dff0e06146b19235b1f	3D	(0.7410000000000001, 0.7410000000000001, 0.8)	(512, 512, 541)	-843.042	-2048	1932	0435c2865b802c2b3755d7b4d2b724ba7729ea16	(0.7410000000000001, 0.7410000000000001, 0.8)	(512, 512, 541)	(251, 203, 396, 55, 85, 67)	65068	1	(273.6344285977746, 249.39921313087848, 431.62262556095163)	(21.102711590951003, -4.668083070019122, 1635.798100448761)	(3.0, 3.0, 3.0)	(26, 33, 30)	-44.2517	-1021	738	(3.0, 3.0, 3.0)	(26, 33, 30)	(6, 5, 6, 13, 20, 17)	1042	1	(11.069097888675623, 16.276391554702496, 14.839731285988483)	(20.67639366602687, -4.514225335892604, 1636.1191938579655)	49.5278	-251	128	0.660843	0.377561	23.8651	63.2086	55.0727	72.2496	58.9406	72.4983	27777.4	41.771	0.525729	8436.9
gastric1155.nrrd	v3.0	1.18.2	1.2.4	1.0.0	3.7.3	{'minimumROIDimensions': 2, 'minimumROISize': None, 'normalize': False, 'normalizeScale': 1, 'removeOutliers': None, 'resampledPixelSpacing': [3.0, 3.0, 3.0], 'interpolator': 3, 'preCrop': False, 'padDistance': 5, 'distances': [1], 'force2D': False, 'force2Ddimension': 0, 'resegmentRange': None, 'label': 1, 'additionalInfo': True, 'binWidth': 25.0}	{'Original': {}, 'Wavelet': {}}	e4718947938f56c7a65382af72800cfdfa809986	3D	(0.7890625, 0.7890625, 1.1840490797546013)	(512, 512, 164)	-652.419	-1023	1291	e670ef39d60ef6d1e4f46625f7b382bf8596a391	(0.7890625, 0.7890625, 1.1840490797546013)	(512, 512, 164)	(215, 151, 62, 45, 34, 13)	9590	1	(238.3628779979145, 168.71835245046924, 68.90709071949948)	(-3.7863745797706088, -68.47614401955161, 1396.7531973549899)	(3.0, 3.0, 3.0)	(24, 21, 17)	-109.387	-1035	252	(3.0, 3.0, 3.0)	(24, 21, 17)	(7, 6, 5, 10, 9, 6)	301	1	(11.388704318936878, 10.03654485049834, 7.903654485049834)	(-3.5980012931893697, -68.39036569850498, 1396.782758915272)	77.0731	-380	157	0.825463	0.694415	19.4454	28.0026	31.3209	28.4605	33.541	34.3366	7851.38	23.1151	0.770988	2477.8
gastric1156.nrrd	v3.0	1.18.2	1.2.4	1.0.0	3.7.3	{'minimumROIDimensions': 2, 'minimumROISize': None, 'normalize': False, 'normalizeScale': 1, 'removeOutliers': None, 'resampledPixelSpacing': [3.0, 3.0, 3.0], 'interpolator': 3, 'preCrop': False, 'padDistance': 5, 'distances': [1], 'force2D': False, 'force2Ddimension': 0, 'resegmentRange': None, 'label': 1, 'additionalInfo': True, 'binWidth': 25.0}	{'Original': {}, 'Wavelet': {}}	9cead569938e6ba5a886c7b62fd7ba2e7250857e	3D	(0.7400000000000001, 0.7400000000000001, 0.8144499178981938)	(512, 512, 610)	-822.08	-2048	1751	488993d19891d0cbd86da330aaa4081a5153514a	(0.7400000000000001, 0.7400000000000001, 0.8144499178981938)	(512, 512, 610)	(218, 188, 440, 48, 40, 12)	9437	1	(240.08657412313235, 207.34926353714104, 445.6406697043552)	(-28.99713514888211, -35.644644982515615, 1606.4520068528082)	(3.0, 3.0, 3.0)	(24, 22, 15)	-14.4423	-1059	234	(3.0, 3.0, 3.0)	(24, 22, 15)	(6, 6, 5, 11, 8, 4)	187	1	(11.037433155080214, 9.83957219251337, 6.561497326203209)	(-28.41890053475943, -35.43438342245989, 1606.2772670196607)	42.0214	-50	132	0.678067	0.333168	10.6797	32.055	34.2053	25.632	32.311	36.2491	4827.38	21.7354	0.743742	1857.25
gastric1157.nrrd	v3.0	1.18.2	1.2.4	1.0.0	3.7.3	{'minimumROIDimensions': 2, 'minimumROISize': None, 'normalize': False, 'normalizeScale': 1, 'removeOutliers': None, 'resampledPixelSpacing': [3.0, 3.0, 3.0], 'interpolator': 3, 'preCrop': False, 'padDistance': 5, 'distances': [1], 'force2D': False, 'force2Ddimension': 0, 'resegmentRange': None, 'label': 1, 'additionalInfo': True, 'binWidth': 25.0}	{'Original': {}, 'Wavelet': {}}	748d8ac1cbb267cd30c8e1cd580846782c34343f	3D	(0.84375, 0.84375, 2.0)	(512, 512, 253)	-610.069	-1024	1837	4974a65e16de2383c91ef42aa171558038357c06	(0.84375, 0.84375, 2.0)	(512, 512, 253)	(260, 176, 173, 64, 97, 26)	36805	1	(286.551908708056, 220.42325770955034, 186.0917538377938)	(36.2000479724222, -176.0960013075669, 1576.9835076755876)	(3.0, 3.0, 3.0)	(30, 39, 29)	-1.02163	-1026	1069	(3.0, 3.0, 3.0)	(30, 39, 29)	(6, 5, 5, 18, 27, 18)	1970	1	(13.156345177664974, 17.589847715736042, 13.996446700507613)	(35.969035532994894, -176.23045685279186, 1577.2893401015228)	36.3437	-67	88	0.699175	0.309549	27.1937	87.8495	64.2028	91.586	84.534	92.8547	52357.5	61.4222	0.466962	14494
gastric1158.nrrd	v3.0	1.18.2	1.2.4	1.0.0	3.7.3	{'minimumROIDimensions': 2, 'minimumROISize': None, 'normalize': False, 'normalizeScale': 1, 'removeOutliers': None, 'resampledPixelSpacing': [3.0, 3.0, 3.0], 'interpolator': 3, 'preCrop': False, 'padDistance': 5, 'distances': [1], 'force2D': False, 'force2Ddimension': 0, 'resegmentRange': None, 'label': 1, 'additionalInfo': True, 'binWidth': 25.0}	{'Original': {}, 'Wavelet': {}}	8392e92cc5c0fbc8fb5643c1e7e8682aa58a11fb	3D	(0.76953125, 0.76953125, 2.0)	(512, 512, 230)	-633.828	-1024	1629	e2da29b7a0bd9da3fefaf772fd3f612158182976	(0.7695312499999998, 0.7695312499999998, 2.0)	(512, 512, 230)	(333, 149, 169, 41, 37, 7)	3562	1	(354.16900617630546, 168.60555867490174, 172.46266142616508)	(73.92888365911, -216.86798805095455, 1471.4253228523303)	(3.0, 3.0, 3.0)	(22, 21, 16)	-85.4548	-1027	391	(3.0, 3.0, 3.0)	(22, 21, 16)	(5, 5, 6, 11, 10, 4)	124	1	(10.403225806451612, 9.830645161290322, 7.830645161290323)	(73.70967741935486, -217.00806451612902, 1471.491935483871)	67.7097	-156	123	0.445386	0.291987	10.0317	34.3567	24.1868	22.8473	34.9857	35.4965	3128.62	15.302	0.715221	1446.37
gastric1159.nrrd	v3.0	1.18.2	1.2.4	1.0.0	3.7.3	{'minimumROIDimensions': 2, 'minimumROISize': None, 'normalize': False, 'normalizeScale': 1, 'removeOutliers': None, 'resampledPixelSpacing': [3.0, 3.0, 3.0], 'interpolator': 3, 'preCrop': False, 'padDistance': 5, 'distances': [1], 'force2D': False, 'force2Ddimension': 0, 'resegmentRange': None, 'label': 1, 'additionalInfo': True, 'binWidth': 25.0}	{'Original': {}, 'Wavelet': {}}	bd11c2a8cde737bf0280206a359e95716687965a	3D	(0.72265625, 0.72265625, 2.0)	(512, 512, 220)	-593.456	-1024	1630	04c8949ce23485a54d029bff7926d32c5e1ac800	(0.72265625, 0.72265625, 2.0)	(512, 512, 220)	(270, 134, 158, 41, 60, 5)	4476	1	(289.5051385165326, 166.4432529043789, 160.2260947274352)	(38.57402588108803, -168.8574148933199, 1375.5521894548701)	(3.0, 3.0, 3.0)	(22, 26, 15)	-39.7189	-1039	334	(3.0, 3.0, 3.0)	(22, 26, 15)	(6, 5, 5, 10, 15, 4)	207	1	(10.294685990338165, 12.68599033816425, 6.719806763285024)	(38.38405797101449, -168.94202898550725, 1375.7594202898547)	67.2367	-8	111	0.376102	0.247187	11.3574	45.9465	22.8473	36.1248	49.6588	49.6588	5321.25	17.2806	0.662728	2224.12
gastric1160.nrrd	v3.0	1.18.2	1.2.4	1.0.0	3.7.3	{'minimumROIDimensions': 2, 'minimumROISize': None, 'normalize': False, 'normalizeScale': 1, 'removeOutliers': None, 'resampledPixelSpacing': [3.0, 3.0, 3.0], 'interpolator': 3, 'preCrop': False, 'padDistance': 5, 'distances': [1], 'force2D': False, 'force2Ddimension': 0, 'resegmentRange': None, 'label': 1, 'additionalInfo': True, 'binWidth': 25.0}	{'Original': {}, 'Wavelet': {}}	b2abaa1ec3a7db069a21611a6b651a9527e6f591	3D	(0.6035156250000001, 0.6035156250000001, 1.0044444444444445)	(512, 512, 451)	-536.209	-1024	3071	623696879d782c0fa770ffb52a7c11e305bbd6a1	(0.6035156250000001, 0.6035156250000001, 1.0044444444444445)	(512, 512, 451)	(192, 116, 335, 68, 68, 11)	16473	1	(221.60838948582528, 145.52929035391247, 340.5445881138833)	(-27.454116501718744, -186.36904156375203, 739.0581196166119)	(3.0, 3.0, 3.0)	(26, 25, 16)	4.02837	-1027	802	(3.0, 3.0, 3.0)	(26, 25, 16)	(6, 5, 6, 13, 13, 4)	245	1	(11.085714285714285, 10.8, 7.685714285714286)	(-27.74285714285719, -186.6, 739.0549206349207)	64.9796	-327	123	0.507617	0.272163	12.187	44.7783	30.1496	37.108	42.638	51.8748	6295.5	22.7303	0.59235	2783.51
gastric1161.nrrd	v3.0	1.18.2	1.2.4	1.0.0	3.7.3	{'minimumROIDimensions': 2, 'minimumROISize': None, 'normalize': False, 'normalizeScale': 1, 'removeOutliers': None, 'resampledPixelSpacing': [3.0, 3.0, 3.0], 'interpolator': 3, 'preCrop': False, 'padDistance': 5, 'distances': [1], 'force2D': False, 'force2Ddimension': 0, 'resegmentRange': None, 'label': 1, 'additionalInfo': True, 'binWidth': 25.0}	{'Original': {}, 'Wavelet': {}}	8db3e377b0b0a68d124c31f3c1865f3f33521bef	3D	(0.8632812499999999, 0.8632812499999999, 2.0)	(512, 512, 220)	-730.703	-1024	1642	620e403af0b7b12ad0dd46f256b269411a2e8872	(0.8632812499999999, 0.8632812499999999, 2.0)	(512, 512, 220)	(240, 197, 126, 73, 48, 15)	16608	1	(276.0627408477842, 217.58405587668594, 134.04895231213874)	(19.75142862250121, -167.73212363770463, -45.302095375722445)	(3.0, 3.0, 3.0)	(33, 26, 22)	-21.0689	-1042	729	(3.0, 3.0, 3.0)	(33, 26, 22)	(6, 6, 6, 21, 14, 10)	910	1	(16.25934065934066, 11.413186813186813, 11.203296703296703)	(20.278021978021975, -167.26043956043944, -45.29010989010981)	59.5758	-529	129	0.753693	0.633278	29.7245	46.9375	58.2495	42.638	63.2851	66.8805	24078.4	35.3765	0.572499	7043.6
gastric1162.nrrd	v3.0	1.18.2	1.2.4	1.0.0	3.7.3	{'minimumROIDimensions': 2, 'minimumROISize': None, 'normalize': False, 'normalizeScale': 1, 'removeOutliers': None, 'resampledPixelSpacing': [3.0, 3.0, 3.0], 'interpolator': 3, 'preCrop': False, 'padDistance': 5, 'distances': [1], 'force2D': False, 'force2Ddimension': 0, 'resegmentRange': None, 'label': 1, 'additionalInfo': True, 'binWidth': 25.0}	{'Original': {}, 'Wavelet': {}}	dae7a0fc2da4f58c006b921ecb448eb93fbd93c3	3D	(0.751953125, 0.751953125, 1.0)	(512, 512, 503)	-680.036	-1024	3068	d85d8392041c358b47e1b41e903d2c75e40d8d87	(0.751953125, 0.751953125, 1.0)	(512, 512, 503)	(258, 200, 374, 51, 36, 12)	9770	1	(284.09078812691916, 216.2804503582395, 379.5132036847492)	(16.49893247824977, -149.49126291421445, -324.5867963152508)	(3.0, 3.0, 3.0)	(25, 21, 16)	-70.7937	-1024	366	(3.0, 3.0, 3.0)	(25, 21, 16)	(6, 5, 6, 11, 9, 4)	205	1	(11.634146341463415, 8.873170731707317, 7.512195121951219)	(15.902439024390247, -149.38048780487807, -323.56341463414634)	69.3317	6	142	0.563371	0.384755	13.1839	34.2657	33.1361	28.4605	35.1141	36.7423	5301	19.3043	0.723907	2030.99
gastric1163.nrrd	v3.0	1.18.2	1.2.4	1.0.0	3.7.3	{'minimumROIDimensions': 2, 'minimumROISize': None, 'normalize': False, 'normalizeScale': 1, 'removeOutliers': None, 'resampledPixelSpacing': [3.0, 3.0, 3.0], 'interpolator': 3, 'preCrop': False, 'padDistance': 5, 'distances': [1], 'force2D': False, 'force2Ddimension': 0, 'resegmentRange': None, 'label': 1, 'additionalInfo': True, 'binWidth': 25.0}	{'Original': {}, 'Wavelet': {}}	70590bf70efa2dca406a5b64c9c3dff1b2863075	3D	(0.72265625, 0.72265625, 1.0)	(512, 512, 174)	-655.048	-1024	3066	213393f75985456e96f02af1e976b20c1d382bca	(0.72265625, 0.72265625, 1.0)	(512, 512, 174)	(229, 193, 77, 83, 30, 11)	14653	1	(270.27277690575306, 206.13710502968675, 82.20282535999453)	(3.6756395607980608, -155.67240456839045, -648.1971746400054)	(3.0, 3.0, 3.0)	(32, 19, 16)	-78.9854	-1024	744	(3.0, 3.0, 3.0)	(32, 19, 16)	(6, 6, 6, 18, 6, 3)	213	1	(14.230046948356808, 8.347417840375586, 7.075117370892019)	(2.190140845070367, -155.45774647887325, -648.1746478873239)	55.5869	-155	101	0.276434	0.168853	9.63795	57.0791	54.0833	16.1555	54.7449	54.827	5437.12	15.7786	0.638749	2340.99
gastric1164.nrrd	v3.0	1.18.2	1.2.4	1.0.0	3.7.3	{'minimumROIDimensions': 2, 'minimumROISize': None, 'normalize': False, 'normalizeScale': 1, 'removeOutliers': None, 'resampledPixelSpacing': [3.0, 3.0, 3.0], 'interpolator': 3, 'preCrop': False, 'padDistance': 5, 'distances': [1], 'force2D': False, 'force2Ddimension': 0, 'resegmentRange': None, 'label': 1, 'additionalInfo': True, 'binWidth': 25.0}	{'Original': {}, 'Wavelet': {}}	28f796b1ca1c1cc603b8de14af7810f52f59ceea	3D	(0.6523437499999999, 0.6523437499999999, 1.0441176470588238)	(512, 512, 205)	-537.204	-1024	2363	722797e20309d90724dc7e13d425f1df8bbca8f6	(0.6523437499999999, 0.6523437499999999, 1.0441176470588238)	(512, 512, 205)	(190, 111, 30, 80, 82, 34)	71787	1	(229.44795018596682, 153.35758563528216, 48.57481159541421)	(-33.994891870873204, -186.63196562073404, -469.48218201067084)	(3.0, 3.0, 3.0)	(29, 29, 24)	-30.1571	-1026	312	(3.0, 3.0, 3.0)	(29, 29, 24)	(5, 5, 5, 18, 18, 12)	1187	1	(13.3698399326032, 14.086773378264532, 11.28475147430497)	(-34.39048020219037, -186.2396798652065, -470.3678044006149)	61.1542	-71	152	0.791076	0.619362	34.542	55.7703	54.7449	55.8032	61.8466	62.498	31368.4	44.1185	0.511665	9400.69
gastric1165.nrrd	v3.0	1.18.2	1.2.4	1.0.0	3.7.3	{'minimumROIDimensions': 2, 'minimumROISize': None, 'normalize': False, 'normalizeScale': 1, 'removeOutliers': None, 'resampledPixelSpacing': [3.0, 3.0, 3.0], 'interpolator': 3, 'preCrop': False, 'padDistance': 5, 'distances': [1], 'force2D': False, 'force2Ddimension': 0, 'resegmentRange': None, 'label': 1, 'additionalInfo': True, 'binWidth': 25.0}	{'Original': {}, 'Wavelet': {}}	1339df41e1390cbc0cca97a4b84c2ece77fe5a71	3D	(0.87109375, 0.87109375, 3.070422535211268)	(512, 512, 72)	-631.685	-1024	3071	fc9731439caceb531aa39c7c8388835ea88b9265	(0.87109375, 0.87109375, 3.070422535211268)	(512, 512, 72)	(292, 223, 3, 48, 45, 4)	4575	1	(317.6185792349727, 246.5304918032787, 4.694863387978142)	(55.459559255464455, 161.2511705942623, 926.8752143461865)	(3.0, 3.0, 3.0)	(26, 25, 13)	-97.8667	-802	543	(3.0, 3.0, 3.0)	(26, 25, 13)	(6, 6, 3, 14, 13, 4)	384	1	(12.856770833333334, 12.174479166666666, 4.705729166666667)	(55.41876562499996, 161.08789062500003, 926.5419762323944)	59.5156	-130	155	0.739417	0.297538	12.2587	41.2004	39.4588	40.025	47.4342	47.4342	10048.5	30.4643	0.683552	3294.43
gastric1166.nrrd	v3.0	1.18.2	1.2.4	1.0.0	3.7.3	{'minimumROIDimensions': 2, 'minimumROISize': None, 'normalize': False, 'normalizeScale': 1, 'removeOutliers': None, 'resampledPixelSpacing': [3.0, 3.0, 3.0], 'interpolator': 3, 'preCrop': False, 'padDistance': 5, 'distances': [1], 'force2D': False, 'force2Ddimension': 0, 'resegmentRange': None, 'label': 1, 'additionalInfo': True, 'binWidth': 25.0}	{'Original': {}, 'Wavelet': {}}	9d7e7a3a4e91673b9c5d55467a2ab12872b3016a	3D	(0.84375, 0.84375, 2.0)	(512, 512, 229)	-705.349	-1024	1597	f66d9033fbdf27d4e72feecd8d8110ddf17ce4de	(0.84375, 0.84375, 2.0)	(512, 512, 229)	(161, 155, 160, 69, 81, 20)	25660	1	(196.65705378020266, 194.52038191738114, 170.5091971940764)	(-44.648735872954006, -171.45155275720967, 1156.0183943881527)	(3.0, 3.0, 3.0)	(31, 35, 25)	-0.633917	-1043	349	(3.0, 3.0, 3.0)	(31, 35, 25)	(6, 6, 6, 18, 22, 13)	1343	1	(14.965003723008191, 16.29560685033507, 12.536113179448995)	(-44.60498883097543, -171.6131794489948, 1156.108339538347)	72.1951	-83	153	0.80579	0.522577	30.8929	59.1164	59.0931	72.4983	61.8466	74.6994	35678.2	47.6354	0.531028	9869.66
gastric1167.nrrd	v3.0	1.18.2	1.2.4	1.0.0	3.7.3	{'minimumROIDimensions': 2, 'minimumROISize': None, 'normalize': False, 'normalizeScale': 1, 'removeOutliers': None, 'resampledPixelSpacing': [3.0, 3.0, 3.0], 'interpolator': 3, 'preCrop': False, 'padDistance': 5, 'distances': [1], 'force2D': False, 'force2Ddimension': 0, 'resegmentRange': None, 'label': 1, 'additionalInfo': True, 'binWidth': 25.0}	{'Original': {}, 'Wavelet': {}}	11a90ffd1a45307b2b814c5f3ab5617406b84b5d	3D	(0.683594, 0.683594, 1.25)	(512, 512, 353)	-1017.15	-3024	3071	e60dd420f755c92966ff3415b29fc516bebf5f75	(0.683594, 0.683594, 1.25)	(512, 512, 353)	(164, 113, 193, 73, 60, 17)	23536	1	(199.9697909585316, 139.9833021753909, 200.83582596872876)	(-38.30185071949353, -79.30825453271584, -414.7042175390891)	(3.0, 3.0, 3.0)	(28, 26, 19)	-60.4816	-1025	448	(3.0, 3.0, 3.0)	(28, 26, 19)	(5, 6, 5, 17, 13, 7)	504	1	(13.158730158730158, 11.545634920634921, 8.126984126984127)	(-38.36560652380954, -79.20489223809524, -415.4930476190476)	45.4484	-213	81	0.582825	0.361955	18.5667	51.2956	51.0882	34.2053	52.3927	52.3927	13189.5	29.8964	0.595385	4534.25
gastric1168.nrrd	v3.0	1.18.2	1.2.4	1.0.0	3.7.3	{'minimumROIDimensions': 2, 'minimumROISize': None, 'normalize': False, 'normalizeScale': 1, 'removeOutliers': None, 'resampledPixelSpacing': [3.0, 3.0, 3.0], 'interpolator': 3, 'preCrop': False, 'padDistance': 5, 'distances': [1], 'force2D': False, 'force2Ddimension': 0, 'resegmentRange': None, 'label': 1, 'additionalInfo': True, 'binWidth': 25.0}	{'Original': {}, 'Wavelet': {}}	b0157d59d5f0784d14e56e36f0c3acf0f711134c	3D	(0.84375, 0.84375, 2.0)	(512, 512, 264)	-681.148	-1024	3071	aaf5442ad52181e1b2b40bfd39d1559fe8b4f8e4	(0.84375, 0.84375, 2.0)	(512, 512, 264)	(206, 163, 168, 107, 83, 18)	41347	1	(257.09519433090674, 200.2661136237212, 177.70747575398457)	(-0.6540547832974539, -196.60359162998517, 1354.9149515079691)	(3.0, 3.0, 3.0)	(42, 36, 24)	-26.0594	-1067	1628	(3.0, 3.0, 3.0)	(42, 36, 24)	(6, 6, 6, 30, 23, 12)	2305	1	(20.30368763557484, 16.14533622559653, 12.371366594360087)	(0.41106290672451706, -196.06399132321036, 1355.1140997830803)	66.092	-936	144	0.623273	0.431209	34.714	80.5039	90.1998	63.0714	88.2836	97.6268	61061.6	50.1759	0.401993	18654.2
gastric1169.nrrd	v3.0	1.18.2	1.2.4	1.0.0	3.7.3	{'minimumROIDimensions': 2, 'minimumROISize': None, 'normalize': False, 'normalizeScale': 1, 'removeOutliers': None, 'resampledPixelSpacing': [3.0, 3.0, 3.0], 'interpolator': 3, 'preCrop': False, 'padDistance': 5, 'distances': [1], 'force2D': False, 'force2Ddimension': 0, 'resegmentRange': None, 'label': 1, 'additionalInfo': True, 'binWidth': 25.0}	{'Original': {}, 'Wavelet': {}}	02ac01ed8c009da4f79541e909b07fb6a44a482a	3D	(0.759765625, 0.759765625, 1.010964912280702)	(512, 512, 457)	-624.485	-1024	3068	5b3fe84dd657b79eb8259912d2011902deb91a42	(0.7597656249999998, 0.7597656249999998, 1.010964912280702)	(512, 512, 457)	(202, 161, 264, 118, 58, 50)	110866	1	(261.74565691916365, 184.0656919163675, 289.6095917594213)	(3.7452354327239163, -174.2733317276034, 943.7851355287135)	(3.0, 3.0, 3.0)	(41, 27, 29)	-17.1685	-1028	931	(3.0, 3.0, 3.0)	(41, 27, 29)	(5, 6, 6, 29, 14, 17)	2449	1	(19.728868926092282, 11.17435688035933, 14.393630053082891)	(3.186606778276875, -174.47692935892178, 944.1754077031084)	64.0421	-98	112	0.454382	0.364631	31.7146	86.9772	96.6075	49.2037	84.8528	97.3499	65493	39.5209	0.631042	12451.5
gastric1170.nrrd	v3.0	1.18.2	1.2.4	1.0.0	3.7.3	{'minimumROIDimensions': 2, 'minimumROISize': None, 'normalize': False, 'normalizeScale': 1, 'removeOutliers': None, 'resampledPixelSpacing': [3.0, 3.0, 3.0], 'interpolator': 3, 'preCrop': False, 'padDistance': 5, 'distances': [1], 'force2D': False, 'force2Ddimension': 0, 'resegmentRange': None, 'label': 1, 'additionalInfo': True, 'binWidth': 25.0}	{'Original': {}, 'Wavelet': {}}	eb87a8e515bf8c93091b4cedfca4fd0188608e53	3D	(0.6640625000000001, 0.6640625000000001, 1.0)	(512, 512, 420)	-562.07	-1024	3068	9aa0c6e77a24fab2016e0b7c3b4df8451b5b5be7	(0.6640625000000001, 0.6640625000000001, 1.0)	(512, 512, 420)	(190, 144, 320, 63, 65, 16)	22105	1	(219.2221669305587, 180.02375028274147, 328.6368694865415)	(-39.090748522675824, -170.1209470778669, 1060.6368694865414)	(3.0, 3.0, 3.0)	(26, 27, 17)	24.018	-1020	365	(3.0, 3.0, 3.0)	(26, 27, 17)	(7, 7, 6, 12, 13, 5)	344	1	(12.17732558139535, 13.430232558139535, 8.299418604651162)	(-38.96802325581394, -170.20930232558135, 1060.8982558139535)	54.1919	-28	100	0.749823	0.344994	14.7531	42.7633	36.1248	40.8044	45.793	46.9574	8838	32.0649	0.526062	3929.61
gastric1171.nrrd	v3.0	1.18.2	1.2.4	1.0.0	3.7.3	{'minimumROIDimensions': 2, 'minimumROISize': None, 'normalize': False, 'normalizeScale': 1, 'removeOutliers': None, 'resampledPixelSpacing': [3.0, 3.0, 3.0], 'interpolator': 3, 'preCrop': False, 'padDistance': 5, 'distances': [1], 'force2D': False, 'force2Ddimension': 0, 'resegmentRange': None, 'label': 1, 'additionalInfo': True, 'binWidth': 25.0}	{'Original': {}, 'Wavelet': {}}	41de7dafffb0991fe4b57bed8dbb1f323c34ba4c	3D	(0.84375, 0.84375, 2.0)	(512, 512, 221)	-730.722	-1024	1705	aaee74268404e153c99217c8e163fc003f7ee521	(0.84375, 0.84375, 2.0)	(512, 512, 221)	(357, 169, 172, 41, 67, 5)	2530	1	(377.25691699604744, 201.92648221343873, 174.08300395256916)	(107.732398715415, -169.20265563241108, 1614.6660079051383)	(3.0, 3.0, 3.0)	(23, 31, 15)	-149.855	-1029	853	(3.0, 3.0, 3.0)	(23, 31, 15)	(5, 6, 6, 12, 18, 3)	120	1	(10.708333333333334, 14.841666666666667, 6.966666666666667)	(107.625, -167.975, 1614.9)	67.8667	-137	108	0.329914	0.0941443	5.51701	58.6017	24.1868	42.4264	47.4342	58.2495	2935.12	19.3335	0.450334	2201.41
gastric1172.nrrd	v3.0	1.18.2	1.2.4	1.0.0	3.7.3	{'minimumROIDimensions': 2, 'minimumROISize': None, 'normalize': False, 'normalizeScale': 1, 'removeOutliers': None, 'resampledPixelSpacing': [3.0, 3.0, 3.0], 'interpolator': 3, 'preCrop': False, 'padDistance': 5, 'distances': [1], 'force2D': False, 'force2Ddimension': 0, 'resegmentRange': None, 'label': 1, 'additionalInfo': True, 'binWidth': 25.0}	{'Original': {}, 'Wavelet': {}}	93cf432f8c3c462d9034e23614569fb469a81aac	3D	(0.84375, 0.84375, 2.0)	(512, 512, 235)	-676.573	-1024	1738	965f290b624e4c84b5da5c794ec3425edb43d7eb	(0.84375, 0.84375, 2.0)	(512, 512, 235)	(126, 212, 178, 73, 60, 14)	22408	1	(164.85027668689753, 245.200642627633, 184.50459657265262)	(-68.4857040454302, -152.69008278293472, 1426.5091931453053)	(3.0, 3.0, 3.0)	(32, 29, 21)	-55.4787	-1033	225	(3.0, 3.0, 3.0)	(32, 29, 21)	(5, 6, 6, 21, 16, 9)	1127	1	(16.11002661934339, 14.525288376220054, 9.978704525288377)	(-68.16992014196983, -152.9241348713399, 1426.9361135758652)	58.6957	-18	115	0.768242	0.474904	25.6951	54.1059	66.4078	48.3735	55.3173	67.0149	30089.2	41.5665	0.578537	8086.5
gastric1173.nrrd	v3.0	1.18.2	1.2.4	1.0.0	3.7.3	{'minimumROIDimensions': 2, 'minimumROISize': None, 'normalize': False, 'normalizeScale': 1, 'removeOutliers': None, 'resampledPixelSpacing': [3.0, 3.0, 3.0], 'interpolator': 3, 'preCrop': False, 'padDistance': 5, 'distances': [1], 'force2D': False, 'force2Ddimension': 0, 'resegmentRange': None, 'label': 1, 'additionalInfo': True, 'binWidth': 25.0}	{'Original': {}, 'Wavelet': {}}	d7b5e1e2b244ee4aec3b9afebcaf49022ea0934a	3D	(0.6289062500000001, 0.6289062500000001, 2.0)	(512, 512, 215)	-623.419	-1024	1743	681a8a81ab8e4b68a1b86c5dc2465f4fdd32a942	(0.6289062500000001, 0.6289062500000001, 2.0)	(512, 512, 215)	(339, 172, 182, 80, 69, 10)	13862	1	(381.4808829894676, 207.74556341076322, 186.8305439330544)	(59.23016469259488, -174.5330636361996, 1448.161087866109)	(3.0, 3.0, 3.0)	(29, 27, 18)	-154.449	-1029	853	(3.0, 3.0, 3.0)	(29, 27, 18)	(6, 6, 5, 16, 15, 7)	399	1	(14.511278195488721, 12.989974937343359, 8.290726817042607)	(59.033834586466135, -175.03007518796989, 1447.872180451128)	55.2331	-375	145	0.837681	0.24986	11.6561	46.6506	48.8365	42.9535	48.3735	52.8205	10406.2	39.0783	0.545169	4228.13
gastric1174.nrrd	v3.0	1.18.2	1.2.4	1.0.0	3.7.3	{'minimumROIDimensions': 2, 'minimumROISize': None, 'normalize': False, 'normalizeScale': 1, 'removeOutliers': None, 'resampledPixelSpacing': [3.0, 3.0, 3.0], 'interpolator': 3, 'preCrop': False, 'padDistance': 5, 'distances': [1], 'force2D': False, 'force2Ddimension': 0, 'resegmentRange': None, 'label': 1, 'additionalInfo': True, 'binWidth': 25.0}	{'Original': {}, 'Wavelet': {}}	56429e88461235094ff87212a23ace67d89e6cbe	3D	(0.84375, 0.84375, 2.0)	(512, 512, 257)	-636.829	-1024	1697	f34371cd301488cd0ad25ba01c5791c53009b07c	(0.84375, 0.84375, 2.0)	(512, 512, 257)	(292, 148, 181, 55, 55, 9)	9167	1	(314.3538780407985, 171.6583396967383, 184.7319733827861)	(46.6579595969238, -170.74140088087705, 1549.5639467655722)	(3.0, 3.0, 3.0)	(28, 27, 18)	14.1238	-130	324	(3.0, 3.0, 3.0)	(28, 27, 18)	(6, 6, 6, 14, 15, 6)	477	1	(11.79664570230608, 12.050314465408805, 8.138364779874214)	(45.88993710691827, -170.3490566037736, 1550.0150943396225)	56.1824	-16	96	0.794046	0.33446	14.594	43.6344	44.5982	45.8912	46.9574	54.1664	12438	34.6478	0.631203	4112.9
gastric1175.nrrd	v3.0	1.18.2	1.2.4	1.0.0	3.7.3	{'minimumROIDimensions': 2, 'minimumROISize': None, 'normalize': False, 'normalizeScale': 1, 'removeOutliers': None, 'resampledPixelSpacing': [3.0, 3.0, 3.0], 'interpolator': 3, 'preCrop': False, 'padDistance': 5, 'distances': [1], 'force2D': False, 'force2Ddimension': 0, 'resegmentRange': None, 'label': 1, 'additionalInfo': True, 'binWidth': 25.0}	{'Original': {}, 'Wavelet': {}}	2ba67285867dfded52d25dc8a997670551c5d720	3D	(0.83984375, 0.83984375, 0.7000000000000002)	(512, 512, 698)	-645.146	-1024	2401	9a6f9825fa50291656ac723fb39c6ba58ad4ae79	(0.83984375, 0.83984375, 0.7000000000000002)	(512, 512, 698)	(306, 193, 544, 24, 40, 6)	2672	1	(316.57447604790417, 212.82410179640718, 546.2964071856287)	(66.29301699335701, -163.34108638192367, 1593.20748502994)	(3.0, 3.0, 3.0)	(19, 24, 14)	5.98418	-422	335	(3.0, 3.0, 3.0)	(19, 24, 14)	(6, 7, 6, 5, 10, 1)	35	1	(8.4, 11.142857142857142, 6.0)	(66.69999999999997, -163.57142857142856, 1592.9499999999998)	47.8	-18	82	0.383182	0	0	33.8127	12	30	31.3209	31.3209	774	12.9564	0.560941	726.766
gastric1176.nrrd	v3.0	1.18.2	1.2.4	1.0.0	3.7.3	{'minimumROIDimensions': 2, 'minimumROISize': None, 'normalize': False, 'normalizeScale': 1, 'removeOutliers': None, 'resampledPixelSpacing': [3.0, 3.0, 3.0], 'interpolator': 3, 'preCrop': False, 'padDistance': 5, 'distances': [1], 'force2D': False, 'force2Ddimension': 0, 'resegmentRange': None, 'label': 1, 'additionalInfo': True, 'binWidth': 25.0}	{'Original': {}, 'Wavelet': {}}	38ee8bf06e97f81444dfe33e9d05574a437c6628	3D	(0.84375, 0.84375, 2.0)	(512, 512, 239)	-662.908	-1024	1582	a1889633bcb3a25f8d01c381eaf832ac1dd4d7bf	(0.84375, 0.84375, 2.0)	(512, 512, 239)	(200, 155, 183, 58, 64, 8)	9439	1	(223.57410742663419, 192.28763640216124, 187.07574954974044)	(-37.93747185877737, -170.33543178567652, 1452.1514990994808)	(3.0, 3.0, 3.0)	(28, 30, 17)	-187.301	-1040	297	(3.0, 3.0, 3.0)	(28, 30, 17)	(5, 7, 6, 17, 15, 5)	444	1	(11.547297297297296, 15.722972972972974, 8.33108108108108)	(-37.858108108108084, -170.33108108108115, 1451.4932432432433)	56.6869	-55	158	0.78172	0.325967	15.0617	46.2064	48.3735	45.8912	52.4786	54.827	11458.1	36.1204	0.571461	4301.04
gastric1177.nrrd	v3.0	1.18.2	1.2.4	1.0.0	3.7.3	{'minimumROIDimensions': 2, 'minimumROISize': None, 'normalize': False, 'normalizeScale': 1, 'removeOutliers': None, 'resampledPixelSpacing': [3.0, 3.0, 3.0], 'interpolator': 3, 'preCrop': False, 'padDistance': 5, 'distances': [1], 'force2D': False, 'force2Ddimension': 0, 'resegmentRange': None, 'label': 1, 'additionalInfo': True, 'binWidth': 25.0}	{'Original': {}, 'Wavelet': {}}	211dc10c6ef3df078a594163dc2be02a55b2f17f	3D	(0.7343750000000001, 0.7343750000000001, 0.6999999999999997)	(512, 512, 345)	-649.776	-1024	1566	ca44e10c614742cf6b40b9a4c7a10976369c8b17	(0.734375, 0.734375, 0.6999999999999997)	(512, 512, 345)	(198, 157, 147, 31, 46, 12)	6364	1	(213.26398491514772, 178.71008799497173, 153.48978629792583)	(-39.01707357793833, -206.39259162869286, 1448.2428504085483)	(3.0, 3.0, 3.0)	(19, 23, 14)	-52.3468	-1031	317	(3.0, 3.0, 3.0)	(19, 23, 14)	(6, 5, 5, 6, 11, 3)	91	1	(8.901098901098901, 10.164835164835164, 6.252747252747253)	(-38.79670329670324, -207.00549450549474, 1447.7082417582421)	47.011	0	80	0.55468	0.277927	8.12419	29.2314	18.9737	33.1361	30.5941	33.6749	2256.75	16.214	0.68246	1219.17
gastric1178.nrrd	v3.0	1.18.2	1.2.4	1.0.0	3.7.3	{'minimumROIDimensions': 2, 'minimumROISize': None, 'normalize': False, 'normalizeScale': 1, 'removeOutliers': None, 'resampledPixelSpacing': [3.0, 3.0, 3.0], 'interpolator': 3, 'preCrop': False, 'padDistance': 5, 'distances': [1], 'force2D': False, 'force2Ddimension': 0, 'resegmentRange': None, 'label': 1, 'additionalInfo': True, 'binWidth': 25.0}	{'Original': {}, 'Wavelet': {}}	f68609b7c54ed1cb1f5593d37059973e3fb611fe	3D	(0.84375, 0.84375, 2.0)	(512, 512, 250)	-656.995	-1024	2856	5ee15d92f8b3765e3146ace1d273bed4e0732f8a	(0.84375, 0.84375, 2.0)	(512, 512, 250)	(260, 264, 206, 25, 40, 5)	1731	1	(272.58232235701905, 283.5320623916811, 207.99942229924898)	(13.413209488734822, -154.847947357019, 1721.398844598498)	(3.0, 3.0, 3.0)	(20, 23, 15)	33.5087	-165	346	(3.0, 3.0, 3.0)	(20, 23, 15)	(6, 7, 5, 7, 9, 4)	109	1	(9.137614678899082, 10.688073394495413, 6.541284403669724)	(12.912844036697244, -153.9357798165137, 1721.5238532110093)	64.9083	-49	116	0.564028	0.440086	11.919	27.0834	21.2132	27.6586	28.4605	29.6985	2716.88	15.2758	0.726728	1295.66
gastric1179.nrrd	v3.0	1.18.2	1.2.4	1.0.0	3.7.3	{'minimumROIDimensions': 2, 'minimumROISize': None, 'normalize': False, 'normalizeScale': 1, 'removeOutliers': None, 'resampledPixelSpacing': [3.0, 3.0, 3.0], 'interpolator': 3, 'preCrop': False, 'padDistance': 5, 'distances': [1], 'force2D': False, 'force2Ddimension': 0, 'resegmentRange': None, 'label': 1, 'additionalInfo': True, 'binWidth': 25.0}	{'Original': {}, 'Wavelet': {}}	78f7a3ab9f0abb64484dbf3ccba224c9f1aa72a9	3D	(0.84375, 0.84375, 2.0)	(512, 512, 220)	-731.46	-1024	1679	49d5f9fe1623111cd79a69c57538216c7ac82591	(0.84375, 0.84375, 2.0)	(512, 512, 220)	(276, 164, 166, 35, 57, 13)	8202	1	(291.7001950743721, 192.21360643745427, 172.59119726895878)	(35.54391459400148, -173.89789456839807, 1377.6823945379176)	(3.0, 3.0, 3.0)	(22, 29, 20)	-30.1915	-1048	597	(3.0, 3.0, 3.0)	(22, 29, 20)	(6, 6, 6, 9, 16, 8)	417	1	(9.630695443645084, 13.707434052757794, 9.887290167865707)	(35.39208633093526, -173.87769784172673, 1377.6618705035971)	52.0312	-30	95	0.680783	0.477606	19.2372	40.2785	30	48.8365	45.8912	49.2037	10911.4	27.4209	0.66806	3561.13
gastric1180.nrrd	v3.0	1.18.2	1.2.4	1.0.0	3.7.3	{'minimumROIDimensions': 2, 'minimumROISize': None, 'normalize': False, 'normalizeScale': 1, 'removeOutliers': None, 'resampledPixelSpacing': [3.0, 3.0, 3.0], 'interpolator': 3, 'preCrop': False, 'padDistance': 5, 'distances': [1], 'force2D': False, 'force2Ddimension': 0, 'resegmentRange': None, 'label': 1, 'additionalInfo': True, 'binWidth': 25.0}	{'Original': {}, 'Wavelet': {}}	9d2c83cc552041fe5e518543084c91c0cbc44458	3D	(0.798828125, 0.798828125, 0.6999999999999998)	(512, 512, 671)	-668.303	-1024	1674	20b57c8fca755f32e0df1d3667cc1f81489af883	(0.798828125, 0.798828125, 0.6999999999999998)	(512, 512, 671)	(274, 201, 537, 39, 54, 38)	20643	1	(292.84706680230585, 227.72426488398006, 555.4919827544446)	(40.83388734793573, -149.68803840322693, 1097.044387928111)	(3.0, 3.0, 3.0)	(23, 26, 21)	34.8704	-1031	622	(3.0, 3.0, 3.0)	(23, 26, 21)	(6, 6, 5, 10, 13, 9)	324	1	(10.771604938271604, 12.222222222222221, 9.061728395061728)	(41.31481481481481, -149.83333333333343, 1096.5351851851854)	49.2809	-27	109	0.837842	0.357196	14.6767	41.0887	36.6197	44.2945	39.1152	45.1996	8313.75	34.4259	0.573436	3460.96
gastric1181.nrrd	v3.0	1.18.2	1.2.4	1.0.0	3.7.3	{'minimumROIDimensions': 2, 'minimumROISize': None, 'normalize': False, 'normalizeScale': 1, 'removeOutliers': None, 'resampledPixelSpacing': [3.0, 3.0, 3.0], 'interpolator': 3, 'preCrop': False, 'padDistance': 5, 'distances': [1], 'force2D': False, 'force2Ddimension': 0, 'resegmentRange': None, 'label': 1, 'additionalInfo': True, 'binWidth': 25.0}	{'Original': {}, 'Wavelet': {}}	fcdeed9a8ae5e0dd2cae3daec254caebdbe8f84c	3D	(0.84375, 0.84375, 2.0)	(512, 512, 236)	-734.683	-1024	1766	98e4fc3ee32dd546793f88a01974289f2f65ece5	(0.84375, 0.84375, 2.0)	(512, 512, 236)	(136, 193, 170, 75, 75, 23)	48122	1	(170.9373675242093, 226.3225343917543, 181.595382569303)	(-56.34972115144845, -147.11848660695733, 1531.7907651386058)	(3.0, 3.0, 3.0)	(33, 33, 27)	39.5348	-1018	776	(3.0, 3.0, 3.0)	(33, 33, 27)	(5, 5, 5, 21, 21, 16)	2576	1	(14.859083850931677, 14.2597049689441, 13.02445652173913)	(-55.92274844720501, -147.2208850931677, 1532.1733695652174)	55.5637	-48	109	0.878679	0.529987	34.2477	64.6199	67.082	67.4166	73.2393	75.4188	69107.6	56.7801	0.575499	14151.1
gastric1182.nrrd	v3.0	1.18.2	1.2.4	1.0.0	3.7.3	{'minimumROIDimensions': 2, 'minimumROISize': None, 'normalize': False, 'normalizeScale': 1, 'removeOutliers': None, 'resampledPixelSpacing': [3.0, 3.0, 3.0], 'interpolator': 3, 'preCrop': False, 'padDistance': 5, 'distances': [1], 'force2D': False, 'force2Ddimension': 0, 'resegmentRange': None, 'label': 1, 'additionalInfo': True, 'binWidth': 25.0}	{'Original': {}, 'Wavelet': {}}	4929a0968e8d3867084a321327977adbdaaf2159	3D	(0.84375, 0.84375, 2.0)	(512, 512, 214)	-754.633	-1024	1652	3262c9f28945b6d8a53b051386d091983cea1602	(0.84375, 0.84375, 2.0)	(512, 512, 214)	(193, 193, 151, 69, 44, 16)	16887	1	(221.64132172677208, 216.66986439272813, 159.89761354888375)	(-19.56825979303605, -162.76292691863563, 1503.7952270977676)	(3.0, 3.0, 3.0)	(31, 24, 22)	22.537	-1036	415	(3.0, 3.0, 3.0)	(31, 24, 22)	(6, 6, 6, 18, 12, 10)	829	1	(12.827503015681543, 11.551266586248492, 11.264173703256937)	(-20.01749095295537, -162.8462002412545, 1503.2925211097709)	64.0772	16	127	0.6708	0.541269	26.6457	49.2281	54.7449	40.3609	56.0446	56.1249	21946.5	33.0222	0.617551	6138.4
gastric1183.nrrd	v3.0	1.18.2	1.2.4	1.0.0	3.7.3	{'minimumROIDimensions': 2, 'minimumROISize': None, 'normalize': False, 'normalizeScale': 1, 'removeOutliers': None, 'resampledPixelSpacing': [3.0, 3.0, 3.0], 'interpolator': 3, 'preCrop': False, 'padDistance': 5, 'distances': [1], 'force2D': False, 'force2Ddimension': 0, 'resegmentRange': None, 'label': 1, 'additionalInfo': True, 'binWidth': 25.0}	{'Original': {}, 'Wavelet': {}}	b557f0c884886027e56f099b65b5949b4867ebb2	3D	(0.7734375, 0.7734375, 2.790000000000001)	(512, 512, 201)	-671.184	-1024	3071	21a1417ec4b29a7921f226f030fd7090427a5eca	(0.7734375, 0.7734375, 2.790000000000001)	(512, 512, 201)	(153, 237, 89, 37, 42, 5)	3699	1	(172.72262773722628, 259.6147607461476, 91.01811300351446)	(-69.55784260948903, 173.39579151459856, 980.3305352798053)	(3.0, 3.0, 3.0)	(21, 23, 16)	30.893	-1053	401	(3.0, 3.0, 3.0)	(21, 23, 16)	(5, 7, 6, 10, 10, 4)	181	1	(10.0939226519337, 11.61878453038674, 7.50828729281768)	(-69.75295079419887, 173.56963484116022, 980.019861878453)	89.0166	0	156	0.797037	0.430631	12.2216	28.3807	27.6586	30	32.311	32.5883	4693.5	22.6205	0.681309	1989.78
gastric1184.nrrd	v3.0	1.18.2	1.2.4	1.0.0	3.7.3	{'minimumROIDimensions': 2, 'minimumROISize': None, 'normalize': False, 'normalizeScale': 1, 'removeOutliers': None, 'resampledPixelSpacing': [3.0, 3.0, 3.0], 'interpolator': 3, 'preCrop': False, 'padDistance': 5, 'distances': [1], 'force2D': False, 'force2Ddimension': 0, 'resegmentRange': None, 'label': 1, 'additionalInfo': True, 'binWidth': 25.0}	{'Original': {}, 'Wavelet': {}}	a7a5658845dc974af88742e9bfe560f1a8ad7cb6	3D	(0.7343750000000001, 0.7343750000000001, 0.7000000000000002)	(512, 512, 565)	-637.219	-1024	1630	17a1b2f771f46a8821955d02dd8d2da6c772748c	(0.7343750000000001, 0.7343750000000001, 0.7000000000000002)	(512, 512, 565)	(337, 138, 441, 38, 32, 12)	5854	1	(352.88247352237784, 154.31841475913905, 447.15749914588315)	(68.51525399299618, -195.30522666125725, 1047.9102494021183)	(3.0, 3.0, 3.0)	(21, 20, 15)	-76.5859	-1031	139	(3.0, 3.0, 3.0)	(21, 20, 15)	(6, 6, 6, 9, 7, 3)	89	1	(9.03370786516854, 9.168539325842696, 7.213483146067416)	(68.60112359550558, -195.9943820224719, 1048.6904494382022)	52.0899	-386	108	0.759876	0.36453	9.01376	24.7271	27.6586	21.2132	25.632	29.0861	2203.88	18.7895	0.647275	1265.28
gastric1185.nrrd	v3.0	1.18.2	1.2.4	1.0.0	3.7.3	{'minimumROIDimensions': 2, 'minimumROISize': None, 'normalize': False, 'normalizeScale': 1, 'removeOutliers': None, 'resampledPixelSpacing': [3.0, 3.0, 3.0], 'interpolator': 3, 'preCrop': False, 'padDistance': 5, 'distances': [1], 'force2D': False, 'force2Ddimension': 0, 'resegmentRange': None, 'label': 1, 'additionalInfo': True, 'binWidth': 25.0}	{'Original': {}, 'Wavelet': {}}	103182da42ec97a558918a35f3049b914f8ea0c6	3D	(0.84375, 0.84375, 2.0)	(512, 512, 220)	-752.098	-1024	1673	2d20ced58213e5de157eaa28d403f4782e5e5ace	(0.84375, 0.84375, 2.0)	(512, 512, 220)	(162, 218, 127, 49, 41, 15)	8097	1	(189.91848832901076, 240.0198839076201, 134.02173644559713)	(-44.334400472397164, -155.5613479529456, 1306.5434728911941)	(3.0, 3.0, 3.0)	(26, 23, 22)	29.4469	-1039	369	(3.0, 3.0, 3.0)	(26, 23, 22)	(6, 6, 6, 13, 11, 10)	435	1	(13.154022988505748, 11.181609195402299, 10.308045977011494)	(-44.03793103448275, -155.45517241379315, 1306.9241379310345)	66.4391	-11	154	0.846514	0.672707	24.5431	36.4841	40.025	34.2053	41.7852	46.669	11273.6	30.8843	0.530208	4585.78
gastric1186.nrrd	v3.0	1.18.2	1.2.4	1.0.0	3.7.3	{'minimumROIDimensions': 2, 'minimumROISize': None, 'normalize': False, 'normalizeScale': 1, 'removeOutliers': None, 'resampledPixelSpacing': [3.0, 3.0, 3.0], 'interpolator': 3, 'preCrop': False, 'padDistance': 5, 'distances': [1], 'force2D': False, 'force2Ddimension': 0, 'resegmentRange': None, 'label': 1, 'additionalInfo': True, 'binWidth': 25.0}	{'Original': {}, 'Wavelet': {}}	71d3d6b7370fda4e573455b2c26cedf6670ce37a	3D	(0.84375, 0.84375, 2.0)	(512, 512, 220)	-696.462	-1024	1678	58477eecd116dd0fd15c2af4ceff049b54bf33fb	(0.84375, 0.84375, 2.0)	(512, 512, 220)	(197, 210, 138, 64, 38, 14)	9547	1	(227.12684612967425, 228.62627003247093, 145.4007541636116)	(-14.93984857808735, -161.17470966010265, 1550.4015083272227)	(3.0, 3.0, 3.0)	(30, 23, 21)	-44.1885	-1056	318	(3.0, 3.0, 3.0)	(30, 23, 21)	(5, 6, 6, 18, 10, 9)	485	1	(13.74020618556701, 10.837113402061856, 10.71340206185567)	(-14.279381443298973, -161.48865979381443, 1550.2402061855664)	66.6	-65	123	0.449707	0.351652	19.6095	55.7639	54.0833	32.45	52.3927	56.7627	12655.1	25.0774	0.643372	4081.94
gastric1187.nrrd	v3.0	1.18.2	1.2.4	1.0.0	3.7.3	{'minimumROIDimensions': 2, 'minimumROISize': None, 'normalize': False, 'normalizeScale': 1, 'removeOutliers': None, 'resampledPixelSpacing': [3.0, 3.0, 3.0], 'interpolator': 3, 'preCrop': False, 'padDistance': 5, 'distances': [1], 'force2D': False, 'force2Ddimension': 0, 'resegmentRange': None, 'label': 1, 'additionalInfo': True, 'binWidth': 25.0}	{'Original': {}, 'Wavelet': {}}	59d858fc8ecce7c030809b5a968794208f72a776	3D	(0.83203125, 0.83203125, 2.0)	(512, 512, 237)	-740.18	-1024	1748	00d060dc71f8ac2ed65134b478e345369da8c39c	(0.83203125, 0.83203125, 2.0)	(512, 512, 237)	(291, 259, 185, 54, 49, 7)	6679	1	(319.82063183111245, 280.84114388381494, 188.32624644407846)	(58.212760078230275, 191.26860799708038, 1058.3824928881568)	(3.0, 3.0, 3.0)	(27, 26, 16)	18.2778	-778	946	(3.0, 3.0, 3.0)	(27, 26, 16)	(6, 6, 5, 15, 13, 5)	332	1	(13.46987951807229, 11.379518072289157, 7.283132530120482)	(58.605622929216835, 190.8225385918675, 1058.0793975903614)	61.0783	-27	114	0.772592	0.265885	11.3226	42.5848	45.0999	40.025	45.6946	45.9891	8620.88	32.9006	0.603119	3371.18
gastric1188.nrrd	v3.0	1.18.2	1.2.4	1.0.0	3.7.3	{'minimumROIDimensions': 2, 'minimumROISize': None, 'normalize': False, 'normalizeScale': 1, 'removeOutliers': None, 'resampledPixelSpacing': [3.0, 3.0, 3.0], 'interpolator': 3, 'preCrop': False, 'padDistance': 5, 'distances': [1], 'force2D': False, 'force2Ddimension': 0, 'resegmentRange': None, 'label': 1, 'additionalInfo': True, 'binWidth': 25.0}	{'Original': {}, 'Wavelet': {}}	210f2dfd58e578a571d46f837bc3e1755a1bf35e	3D	(0.84375, 0.84375, 2.0)	(512, 512, 241)	-679.304	-1024	1674	d023c80f9a3a26e45cfa9bbe9afd076bae6a5585	(0.84375, 0.84375, 2.0)	(512, 512, 241)	(131, 169, 170, 73, 73, 19)	29278	1	(167.13371815014688, 206.65967620739121, 178.08569574424482)	(-69.55905031081357, -185.20902320001372, 1681.2713914884896)	(3.0, 3.0, 3.0)	(33, 32, 24)	-10.3239	-1049	322	(3.0, 3.0, 3.0)	(33, 32, 24)	(6, 6, 5, 20, 20, 13)	1543	1	(15.666234607906675, 15.828256642903435, 10.522359040829553)	(-69.50129617627996, -185.01523007128975, 1681.1670771224885)	49.3422	-44	119	0.696967	0.6253	36.2195	57.9234	61.8466	51.788	64.622	73.7902	40880.2	40.3707	0.53639	10699.1
gastric1189.nrrd	v3.0	1.18.2	1.2.4	1.0.0	3.7.3	{'minimumROIDimensions': 2, 'minimumROISize': None, 'normalize': False, 'normalizeScale': 1, 'removeOutliers': None, 'resampledPixelSpacing': [3.0, 3.0, 3.0], 'interpolator': 3, 'preCrop': False, 'padDistance': 5, 'distances': [1], 'force2D': False, 'force2Ddimension': 0, 'resegmentRange': None, 'label': 1, 'additionalInfo': True, 'binWidth': 25.0}	{'Original': {}, 'Wavelet': {}}	1e4d21ad2d49247e95c7f457a76419a7fb2ffea2	3D	(0.74, 0.74, 2.0)	(512, 512, 229)	-815.854	-2048	2156	3cd811b1b89b445f018741d822f98ef25b6917fd	(0.74, 0.74, 2.0)	(512, 512, 229)	(246, 177, 156, 29, 43, 12)	6442	1	(259.80471903135674, 197.0936044706613, 161.6692021111456)	(-22.21820791679619, -43.233832691710774, 1570.338404222291)	(3.0, 3.0, 3.0)	(19, 23, 20)	-63.2141	-1001	310	(3.0, 3.0, 3.0)	(19, 23, 20)	(6, 6, 6, 7, 10, 8)	266	1	(8.75187969924812, 10.330827067669173, 9.593984962406015)	(-22.088060902255826, -42.96061879699259, 1570.2819548872178)	41.6805	-174	93	0.863175	0.505908	15.1954	30.0359	30	32.45	31.3209	35.3695	6865.88	25.9263	0.709514	2462.18
gastric1190.nrrd	v3.0	1.18.2	1.2.4	1.0.0	3.7.3	{'minimumROIDimensions': 2, 'minimumROISize': None, 'normalize': False, 'normalizeScale': 1, 'removeOutliers': None, 'resampledPixelSpacing': [3.0, 3.0, 3.0], 'interpolator': 3, 'preCrop': False, 'padDistance': 5, 'distances': [1], 'force2D': False, 'force2Ddimension': 0, 'resegmentRange': None, 'label': 1, 'additionalInfo': True, 'binWidth': 25.0}	{'Original': {}, 'Wavelet': {}}	5418d98c83eeae6db0a8a75e8bbe8af5bd1ce558	3D	(0.74, 0.74, 0.8)	(512, 512, 581)	-836.314	-3947	12018	844c395b713250456d3719adee2a59a3d0b0b164	(0.74, 0.74, 0.8)	(512, 512, 581)	(248, 157, 472, 107, 37, 7)	10803	1	(301.36786077941315, 172.46912894566324, 475.4618161621772)	(19.280716976765717, -61.45594458020935, 1437.3694529297418)	(3.0, 3.0, 3.0)	(38, 21, 14)	-75.3782	-1006	392	(3.0, 3.0, 3.0)	(38, 21, 14)	(5, 6, 6, 24, 8, 2)	220	1	(16.777272727272727, 9.004545454545454, 6.495454545454545)	(15.730318181818163, -61.93946363636378, 1437.5863636363636)	30.9591	-212	79	0.226047	0.0751407	5.90427	78.5762	66.0681	18.2483	72.9932	74.2765	5573.25	17.7619	0.546824	2779.98
gastric1191.nrrd	v3.0	1.18.2	1.2.4	1.0.0	3.7.3	{'minimumROIDimensions': 2, 'minimumROISize': None, 'normalize': False, 'normalizeScale': 1, 'removeOutliers': None, 'resampledPixelSpacing': [3.0, 3.0, 3.0], 'interpolator': 3, 'preCrop': False, 'padDistance': 5, 'distances': [1], 'force2D': False, 'force2Ddimension': 0, 'resegmentRange': None, 'label': 1, 'additionalInfo': True, 'binWidth': 25.0}	{'Original': {}, 'Wavelet': {}}	82b92dddacb206becef538fd43eaa66670507c91	3D	(0.7343750000000001, 0.7343750000000001, 0.7000000000000002)	(512, 512, 618)	-558.389	-1024	1672	3fe34e168fc9786c81712a6f3e11ab7407d4b10b	(0.7343750000000001, 0.7343750000000001, 0.7000000000000002)	(512, 512, 618)	(174, 104, 428, 96, 88, 57)	112607	1	(215.67176996101486, 147.4315806299786, 454.7012352695658)	(-17.248856434879684, -214.36274547485954, 1609.590864688696)	(3.0, 3.0, 3.0)	(35, 33, 26)	3.04272	-1028	315	(3.0, 3.0, 3.0)	(35, 33, 26)	(6, 6, 6, 22, 20, 13)	1566	1	(15.352490421455938, 15.636015325670497, 11.692209450830141)	(-17.442528735632187, -214.59195402298863, 1609.5266283524904)	46.5338	-32	101	0.786772	0.379222	25.2498	66.5832	69.9714	65.7951	57.9396	73.7902	41719.5	52.3858	0.569745	10210.1
gastric1192.nrrd	v3.0	1.18.2	1.2.4	1.0.0	3.7.3	{'minimumROIDimensions': 2, 'minimumROISize': None, 'normalize': False, 'normalizeScale': 1, 'removeOutliers': None, 'resampledPixelSpacing': [3.0, 3.0, 3.0], 'interpolator': 3, 'preCrop': False, 'padDistance': 5, 'distances': [1], 'force2D': False, 'force2Ddimension': 0, 'resegmentRange': None, 'label': 1, 'additionalInfo': True, 'binWidth': 25.0}	{'Original': {}, 'Wavelet': {}}	583a6d55a180fcf12aec6dcbeb54d6a741333dbf	3D	(0.74, 0.74, 0.8)	(512, 512, 601)	-841.498	-2048	1928	6f02930c5a160d16a7964edae36372bcbe7fa30d	(0.74, 0.74, 0.8)	(512, 512, 601)	(167, 194, 459, 72, 58, 34)	57192	1	(197.24344313890055, 221.67768219331376, 475.2708245908519)	(-62.65415207721358, -25.04161517694797, 1510.216659672682)	(3.0, 3.0, 3.0)	(29, 27, 21)	-159.319	-1029	317	(3.0, 3.0, 3.0)	(29, 27, 21)	(5, 6, 5, 18, 14, 9)	920	1	(12.481521739130434, 12.207608695652175, 9.045652173913043)	(-62.03973478260869, -25.330273913043627, 1509.2369565217396)	51.0783	-75	147	0.856778	0.516634	22.9445	44.4116	55.1543	42.107	48.4665	58.3267	24368.6	38.0509	0.665384	6108.94
gastric1193.nrrd	v3.0	1.18.2	1.2.4	1.0.0	3.7.3	{'minimumROIDimensions': 2, 'minimumROISize': None, 'normalize': False, 'normalizeScale': 1, 'removeOutliers': None, 'resampledPixelSpacing': [3.0, 3.0, 3.0], 'interpolator': 3, 'preCrop': False, 'padDistance': 5, 'distances': [1], 'force2D': False, 'force2Ddimension': 0, 'resegmentRange': None, 'label': 1, 'additionalInfo': True, 'binWidth': 25.0}	{'Original': {}, 'Wavelet': {}}	99b80faca837d15196ef2e7aa8df9f0eb83c74f0	3D	(0.84375, 0.84375, 2.0)	(512, 512, 216)	-727.653	-1024	3071	64f56db86b9ae7b163600e3a0ec11b6378123dde	(0.84375, 0.84375, 2.0)	(512, 512, 216)	(260, 183, 146, 61, 51, 12)	8087	2	(293.0900210213924, 205.8241622356869, 151.06158031408432)	(22.716580236799786, -164.41398811363916, 1417.6231606281685)	(3.0, 3.0, 3.0)	(30, 26, 19)	-19.682	-1046	640	(3.0, 3.0, 3.0)	(30, 26, 19)	(6, 6, 5, 17, 14, 8)	423	2	(15.016548463356974, 11.404255319148936, 8.094562647754136)	(22.549645390070893, -164.78723404255322, 1416.283687943262)	60.7518	-433	144	0.5124	0.395515	22.5562	57.03	48.8365	42.9535	52.3927	60.3738	10679.6	29.2222	0.439062	5341.49
gastric1194.nrrd	v3.0	1.18.2	1.2.4	1.0.0	3.7.3	{'minimumROIDimensions': 2, 'minimumROISize': None, 'normalize': False, 'normalizeScale': 1, 'removeOutliers': None, 'resampledPixelSpacing': [3.0, 3.0, 3.0], 'interpolator': 3, 'preCrop': False, 'padDistance': 5, 'distances': [1], 'force2D': False, 'force2Ddimension': 0, 'resegmentRange': None, 'label': 1, 'additionalInfo': True, 'binWidth': 25.0}	{'Original': {}, 'Wavelet': {}}	45e729821bd4ec7981fe309e6010ed0fe0016cd7	3D	(0.84375, 0.84375, 2.0)	(512, 512, 237)	-713.799	-1024	1683	5b46df65e7d360bb4c881570d2c7a7cf3bea9e60	(0.84375, 0.84375, 2.0)	(512, 512, 237)	(251, 182, 174, 105, 111, 34)	41530	2	(300.8902480134842, 242.51960028894774, 191.03115819889237)	(35.29802176137733, -150.95221225620034, 1652.6623163977847)	(3.0, 3.0, 3.0)	(41, 43, 35)	-85.3432	-1052	923	(3.0, 3.0, 3.0)	(41, 43, 35)	(7, 5, 6, 28, 31, 23)	2219	2	(19.434429923388915, 21.894997746732763, 17.26363226678684)	(35.80328977016677, -150.81500675980175, 1652.8908968003605)	47.8206	-977	138	0.682805	0.485075	43.6545	89.9955	81.8841	93.145	84.6936	98.3158	58241.2	61.4494	0.372495	19506.7
gastric1195.nrrd	v3.0	1.18.2	1.2.4	1.0.0	3.7.3	{'minimumROIDimensions': 2, 'minimumROISize': None, 'normalize': False, 'normalizeScale': 1, 'removeOutliers': None, 'resampledPixelSpacing': [3.0, 3.0, 3.0], 'interpolator': 3, 'preCrop': False, 'padDistance': 5, 'distances': [1], 'force2D': False, 'force2Ddimension': 0, 'resegmentRange': None, 'label': 1, 'additionalInfo': True, 'binWidth': 25.0}	{'Original': {}, 'Wavelet': {}}	88c616989e7ea0783fb99bb85172bafba28180b5	3D	(0.7480470000000001, 0.7480470000000001, 1.2500028735632187)	(512, 512, 349)	-996.957	-3024	1693	4d386878d0a263ce006ea466358b8b581786a2a4	(0.7480470000000001, 0.7480470000000001, 1.2500028735632187)	(512, 512, 349)	(272, 145, 257, 62, 32, 8)	6980	1	(301.6881088825215, 160.0679083094556, 261.2899713467049)	(46.86888478524355, -71.76168139283662, -113.67578498336786)	(3.0, 3.0, 3.0)	(28, 20, 16)	-146.576	-1040	173	(3.0, 3.0, 3.0)	(28, 20, 16)	(6, 6, 6, 13, 6, 3)	139	1	(12.43884892086331, 8.359712230215827, 7.294964028776978)	(45.63452326258989, -72.2948868093525, -114.5291093504507)	50.1295	-268	103	0.514448	0.244179	8.82347	36.1353	39	18.9737	40.8044	40.8044	3503.25	18.5897	0.640773	1740.85
gastric1196.nrrd	v3.0	1.18.2	1.2.4	1.0.0	3.7.3	{'minimumROIDimensions': 2, 'minimumROISize': None, 'normalize': False, 'normalizeScale': 1, 'removeOutliers': None, 'resampledPixelSpacing': [3.0, 3.0, 3.0], 'interpolator': 3, 'preCrop': False, 'padDistance': 5, 'distances': [1], 'force2D': False, 'force2Ddimension': 0, 'resegmentRange': None, 'label': 1, 'additionalInfo': True, 'binWidth': 25.0}	{'Original': {}, 'Wavelet': {}}	c078187fe2d4bd94539ce1edb857e43946d0746a	3D	(0.755859375, 0.755859375, 0.7000000000000003)	(512, 512, 679)	-568.496	-1024	1694	72ac77f403a94bb796b4f8d857f839f0dc9abf46	(0.755859375, 0.755859375, 0.7000000000000003)	(512, 512, 679)	(269, 181, 559, 30, 55, 6)	4715	1	(284.0574761399788, 207.74506892895016, 561.6576882290562)	(34.585436066741835, -180.09601235253174, 1535.4603817603395)	(3.0, 3.0, 3.0)	(20, 26, 13)	4.89867	-955	278	(3.0, 3.0, 3.0)	(20, 26, 13)	(6, 6, 5, 7, 13, 2)	89	1	(9.438202247191011, 11.258426966292134, 5.629213483146067)	(35.31460674157309, -182.22471910112353, 1535.3376404494381)	52.3034	-9	113	0.371963	0.133721	5.44697	40.7339	18.2483	36.1248	40.8044	40.9145	2191.5	15.1515	0.609854	1337.89
gastric1197.nrrd	v3.0	1.18.2	1.2.4	1.0.0	3.7.3	{'minimumROIDimensions': 2, 'minimumROISize': None, 'normalize': False, 'normalizeScale': 1, 'removeOutliers': None, 'resampledPixelSpacing': [3.0, 3.0, 3.0], 'interpolator': 3, 'preCrop': False, 'padDistance': 5, 'distances': [1], 'force2D': False, 'force2Ddimension': 0, 'resegmentRange': None, 'label': 1, 'additionalInfo': True, 'binWidth': 25.0}	{'Original': {}, 'Wavelet': {}}	612c833ae8d9fb75f2c4d8bd89a46944ffc32d0e	3D	(0.759765625, 0.759765625, 2.0)	(512, 512, 250)	-569.22	-1024	1574	bfd8ef407ee80a91a3d0a45402ca744402a5a0b1	(0.7597656249999998, 0.7597656249999998, 2.0)	(512, 512, 250)	(173, 148, 189, 55, 42, 9)	4223	1	(198.07553871655222, 166.17594127397584, 192.9104901728629)	(-45.95401452980704, 100.85476788198551, 804.1709803457259)	(3.0, 3.0, 3.0)	(26, 22, 18)	-10.9253	-990	217	(3.0, 3.0, 3.0)	(26, 22, 18)	(6, 6, 6, 13, 10, 6)	172	1	(11.959302325581396, 9.598837209302326, 8.517441860465116)	(-45.44697583575582, 100.51662881540697, 804.4023255813954)	39.8081	-60	80	0.616989	0.332492	13.5014	40.6065	34.2053	30.8869	39.1152	46.1844	4260.38	25.0538	0.507847	2502.55
gastric1198.nrrd	v3.0	1.18.2	1.2.4	1.0.0	3.7.3	{'minimumROIDimensions': 2, 'minimumROISize': None, 'normalize': False, 'normalizeScale': 1, 'removeOutliers': None, 'resampledPixelSpacing': [3.0, 3.0, 3.0], 'interpolator': 3, 'preCrop': False, 'padDistance': 5, 'distances': [1], 'force2D': False, 'force2Ddimension': 0, 'resegmentRange': None, 'label': 1, 'additionalInfo': True, 'binWidth': 25.0}	{'Original': {}, 'Wavelet': {}}	96be0e58cdc5214a5c85ee79f66880b06a17f2d7	3D	(0.91796875, 0.91796875, 0.7000000000000001)	(512, 512, 724)	-738.709	-1024	1751	7e47ee98a9c518472411c2295a0de2a5f7b40c30	(0.91796875, 0.91796875, 0.7000000000000001)	(512, 512, 724)	(164, 156, 493, 63, 49, 38)	25501	1	(192.97854986078977, 175.58405552723423, 511.8084780988981)	(-42.39273743247813, -192.8603396527342, 1453.0659346692287)	(3.0, 3.0, 3.0)	(31, 27, 21)	-23.6895	-1032	270	(3.0, 3.0, 3.0)	(31, 27, 21)	(5, 6, 6, 18, 14, 9)	546	1	(13.047619047619047, 11.578754578754578, 10.058608058608058)	(-44.35714285714286, -192.26373626373626, 1453.125824175824)	40.1905	-141	89	0.749915	0.533003	24.2096	45.4212	54.3323	40.8044	48.8365	59.8498	14072.6	34.062	0.503619	5597.13
gastric1199.nrrd	v3.0	1.18.2	1.2.4	1.0.0	3.7.3	{'minimumROIDimensions': 2, 'minimumROISize': None, 'normalize': False, 'normalizeScale': 1, 'removeOutliers': None, 'resampledPixelSpacing': [3.0, 3.0, 3.0], 'interpolator': 3, 'preCrop': False, 'padDistance': 5, 'distances': [1], 'force2D': False, 'force2Ddimension': 0, 'resegmentRange': None, 'label': 1, 'additionalInfo': True, 'binWidth': 25.0}	{'Original': {}, 'Wavelet': {}}	e9c01c22b73211ff66c45aa999ac83953a920b0c	3D	(0.7343750000000001, 0.7343750000000001, 0.7000000000000002)	(512, 512, 592)	-693.493	-1024	1836	daff2cc13a81c19e1792597c8bd5321cb52bf24a	(0.7343750000000001, 0.7343750000000001, 0.7000000000000002)	(512, 512, 592)	(259, 187, 427, 78, 86, 45)	72645	1	(297.7655310069516, 224.98096221350403, 445.8832404157203)	(23.0387493332301, -165.412418374458, 1487.918268291004)	(3.0, 3.0, 3.0)	(31, 33, 23)	-258.112	-1035	1602	(3.0, 3.0, 3.0)	(31, 33, 23)	(5, 7, 6, 19, 20, 10)	972	1	(14.378600823045268, 14.76954732510288, 9.935185185185185)	(22.635802469135776, -165.1913580246914, 1488.7555555555555)	60.0936	-900	144	0.840234	0.702025	33.698	48.0012	54.0833	61.8466	61.7738	64.2028	25618.5	40.3322	0.514238	8172.52
gastric1200.nrrd	v3.0	1.18.2	1.2.4	1.0.0	3.7.3	{'minimumROIDimensions': 2, 'minimumROISize': None, 'normalize': False, 'normalizeScale': 1, 'removeOutliers': None, 'resampledPixelSpacing': [3.0, 3.0, 3.0], 'interpolator': 3, 'preCrop': False, 'padDistance': 5, 'distances': [1], 'force2D': False, 'force2Ddimension': 0, 'resegmentRange': None, 'label': 1, 'additionalInfo': True, 'binWidth': 25.0}	{'Original': {}, 'Wavelet': {}}	8e53f4a7d70b4c75f62270628a60d5dcc27ece6b	3D	(0.84375, 0.84375, 2.0)	(512, 512, 220)	-733.854	-1024	1579	5572a79bd72b9e4f7502f702f66571c7134d7390	(0.84375, 0.84375, 2.0)	(512, 512, 220)	(260, 216, 165, 70, 64, 19)	18886	1	(291.25775706872815, 250.72349888806522, 173.20787885205974)	(17.17060752673939, -151.5301728131951, 1543.9157577041192)	(3.0, 3.0, 3.0)	(32, 30, 25)	-44.7593	-1032	371	(3.0, 3.0, 3.0)	(32, 30, 25)	(6, 6, 6, 19, 18, 13)	1009	1	(14.538156590683846, 15.012884043607531, 11.554013875123886)	(17.114469772051535, -151.96134786917753, 1544.6620416253713)	74.0852	-253	152	0.731749	0.545046	31.9184	58.561	53.0754	51.788	59.5483	63.7809	26640	42.852	0.514138	8389.97
gastric1201.nrrd	v3.0	1.18.2	1.2.4	1.0.0	3.7.3	{'minimumROIDimensions': 2, 'minimumROISize': None, 'normalize': False, 'normalizeScale': 1, 'removeOutliers': None, 'resampledPixelSpacing': [3.0, 3.0, 3.0], 'interpolator': 3, 'preCrop': False, 'padDistance': 5, 'distances': [1], 'force2D': False, 'force2Ddimension': 0, 'resegmentRange': None, 'label': 1, 'additionalInfo': True, 'binWidth': 25.0}	{'Original': {}, 'Wavelet': {}}	641ee2b87af775c89a5c3599e73dd31287e36341	3D	(0.683594, 0.683594, 1.25)	(512, 512, 349)	-1011.3	-3024	2350	ab786c850625dcc3993b0ac2f27f52cbbb2d62f7	(0.683594, 0.683594, 1.25)	(512, 512, 349)	(196, 163, 194, 77, 78, 53)	97142	1	(226.58709929793497, 206.95892610817154, 221.97321446953944)	(-20.106418442527428, -33.52411986601058, -335.05148191307575)	(3.0, 3.0, 3.0)	(30, 29, 34)	-90.8525	-1029	1399	(3.0, 3.0, 3.0)	(30, 29, 34)	(6, 5, 6, 17, 18, 22)	2115	1	(12.233569739952719, 14.752718676122932, 17.264775413711583)	(-20.141087780141845, -33.58364097163122, -334.8486737588653)	67.9305	-787	131	0.587583	0.575134	41.4575	72.0831	73.7902	72.5603	52.4786	75.2396	56412	42.3548	0.545093	13049.5
gastric1202.nrrd	v3.0	1.18.2	1.2.4	1.0.0	3.7.3	{'minimumROIDimensions': 2, 'minimumROISize': None, 'normalize': False, 'normalizeScale': 1, 'removeOutliers': None, 'resampledPixelSpacing': [3.0, 3.0, 3.0], 'interpolator': 3, 'preCrop': False, 'padDistance': 5, 'distances': [1], 'force2D': False, 'force2Ddimension': 0, 'resegmentRange': None, 'label': 1, 'additionalInfo': True, 'binWidth': 25.0}	{'Original': {}, 'Wavelet': {}}	ecb27a092930eb54cd28f04e9ec013cb7af14800	3D	(0.734375, 0.734375, 2.0)	(512, 512, 223)	-635.773	-1024	3071	45ecac91c1913ed2598cade670cb0bf26197735d	(0.734375, 0.734375, 2.0)	(512, 512, 223)	(149, 233, 161, 71, 33, 9)	6288	1	(191.84398854961833, 247.03864503816794, 164.7808524173028)	(-27.747383408874043, -156.21380755009542, 1261.5617048346055)	(3.0, 3.0, 3.0)	(29, 20, 17)	16.9394	-1033	272	(3.0, 3.0, 3.0)	(29, 20, 17)	(5, 6, 5, 17, 8, 6)	266	1	(15.146616541353383, 9.172932330827068, 7.2330827067669174)	(-29.060150375939834, -155.9812030075188, 1260.1992481203008)	47.0263	-88	85	0.47753	0.403202	17.1454	42.5231	51.788	21.6333	51.3517	52.1344	6823.12	20.3061	0.625086	2783.13
gastric1203.nrrd	v3.0	1.18.2	1.2.4	1.0.0	3.7.3	{'minimumROIDimensions': 2, 'minimumROISize': None, 'normalize': False, 'normalizeScale': 1, 'removeOutliers': None, 'resampledPixelSpacing': [3.0, 3.0, 3.0], 'interpolator': 3, 'preCrop': False, 'padDistance': 5, 'distances': [1], 'force2D': False, 'force2Ddimension': 0, 'resegmentRange': None, 'label': 1, 'additionalInfo': True, 'binWidth': 25.0}	{'Original': {}, 'Wavelet': {}}	c294a0f059b6b04500f9ec9054b246ac27fa3053	3D	(0.84375, 0.84375, 2.0)	(512, 512, 226)	-726.767	-1024	1713	82d6e8538ae397433b8859d698a4b352dfadf79d	(0.84375, 0.84375, 2.0)	(512, 512, 226)	(157, 197, 156, 67, 65, 18)	23696	1	(187.10955435516541, 228.87360735989196, 164.9840479405807)	(-52.70443851282917, -155.46601879009117, -258.5319041188385)	(3.0, 3.0, 3.0)	(30, 30, 24)	-6.18435	-1041	983	(3.0, 3.0, 3.0)	(30, 30, 24)	(5, 5, 6, 18, 19, 12)	1216	1	(13.296875, 13.948190789473685, 11.819078947368421)	(-52.609375000000014, -155.65542763157896, -258.5427631578946)	59.9087	-109	123	0.715522	0.57158	32.32	56.545	52.3927	54.3323	60.7454	62.2093	32209.9	40.4592	0.492707	9936.22
gastric1204.nrrd	v3.0	1.18.2	1.2.4	1.0.0	3.7.3	{'minimumROIDimensions': 2, 'minimumROISize': None, 'normalize': False, 'normalizeScale': 1, 'removeOutliers': None, 'resampledPixelSpacing': [3.0, 3.0, 3.0], 'interpolator': 3, 'preCrop': False, 'padDistance': 5, 'distances': [1], 'force2D': False, 'force2Ddimension': 0, 'resegmentRange': None, 'label': 1, 'additionalInfo': True, 'binWidth': 25.0}	{'Original': {}, 'Wavelet': {}}	40c2f1fa74f9fe32a8a04b815dba1e8eda273ad8	3D	(0.7410000000000001, 0.7410000000000001, 0.8)	(512, 512, 541)	-770.681	-2048	1817	42d12cfdc07df0f0674ee45fbb0a9d1c8e5077b2	(0.7410000000000001, 0.7410000000000001, 0.8)	(512, 512, 541)	(213, 125, 403, 91, 63, 26)	52964	1	(254.26712483951363, 160.04892002114644, 414.9724907484329)	(-9.654760493920378, -70.87665026433056, 1516.9779925987464)	(3.0, 3.0, 3.0)	(34, 28, 19)	-87.19	-1055	284	(3.0, 3.0, 3.0)	(34, 28, 19)	(6, 7, 5, 21, 14, 7)	821	1	(15.551766138855054, 14.010962241169306, 8.151035322777101)	(-9.281901583434859, -71.31051327649217, 1516.5531059683312)	33.8392	-991	111	0.574087	0.344981	21.1059	61.18	57.7062	42	65.521	65.521	21625.9	35.1226	0.533719	7033.22
gastric1205.nrrd	v3.0	1.18.2	1.2.4	1.0.0	3.7.3	{'minimumROIDimensions': 2, 'minimumROISize': None, 'normalize': False, 'normalizeScale': 1, 'removeOutliers': None, 'resampledPixelSpacing': [3.0, 3.0, 3.0], 'interpolator': 3, 'preCrop': False, 'padDistance': 5, 'distances': [1], 'force2D': False, 'force2Ddimension': 0, 'resegmentRange': None, 'label': 1, 'additionalInfo': True, 'binWidth': 25.0}	{'Original': {}, 'Wavelet': {}}	edb426d5a2b0a894661ec7e77caa49eee465b755	3D	(0.81640625, 0.81640625, 2.0)	(512, 512, 238)	-678.439	-1024	1686	8ff16d84ad6e0a647b6bdda4c5ab4241f51e54d2	(0.81640625, 0.81640625, 2.0)	(512, 512, 238)	(156, 216, 176, 53, 61, 13)	14037	1	(178.45159222055995, 245.73049796965162, 182.0055567428938)	(-64.90280166368348, -157.9758825169641, -21.988886514212425)	(3.0, 3.0, 3.0)	(26, 29, 20)	-38.5873	-1042	987	(3.0, 3.0, 3.0)	(26, 29, 20)	(6, 6, 5, 14, 16, 9)	692	1	(11.13150289017341, 13.719653179190752, 8.995664739884393)	(-65.10549132947978, -157.34104046242774, -22.51300578034682)	52.9581	-41	122	0.752541	0.513529	22.7829	44.3653	43.6807	46.5725	47.4342	54.9909	18236.2	33.3867	0.619764	5406.07
gastric1206.nrrd	v3.0	1.18.2	1.2.4	1.0.0	3.7.3	{'minimumROIDimensions': 2, 'minimumROISize': None, 'normalize': False, 'normalizeScale': 1, 'removeOutliers': None, 'resampledPixelSpacing': [3.0, 3.0, 3.0], 'interpolator': 3, 'preCrop': False, 'padDistance': 5, 'distances': [1], 'force2D': False, 'force2Ddimension': 0, 'resegmentRange': None, 'label': 1, 'additionalInfo': True, 'binWidth': 25.0}	{'Original': {}, 'Wavelet': {}}	4b923e84637cbc24f3f538a9f9aaa02d4584207e	3D	(0.7382812499999999, 0.7382812499999999, 1.9999999999999996)	(512, 512, 197)	-625.98	-1024	1586	043e7a0b655ef53bd93c4226d5a15861c1eb40e9	(0.7382812499999999, 0.7382812499999999, 1.9999999999999996)	(512, 512, 197)	(185, 162, 152, 48, 41, 10)	6345	1	(208.35429472025217, 187.09755713159967, 156.8668242710796)	(-29.12793085106381, 118.53061835106378, 977.5636485421593)	(3.0, 3.0, 3.0)	(24, 22, 19)	-154.541	-1024	279	(3.0, 3.0, 3.0)	(24, 22, 19)	(6, 6, 6, 11, 10, 7)	257	1	(10.922178988326849, 11.599221789883268, 9.319066147859923)	(-29.05460366001944, 118.3285247446498, 977.2871984435799)	49.7782	-4	82	0.824671	0.451763	14.9934	33.1887	35.1141	32.45	35.1141	36.9865	6561	27.3697	0.636262	2663.76
gastric1207.nrrd	v3.0	1.18.2	1.2.4	1.0.0	3.7.3	{'minimumROIDimensions': 2, 'minimumROISize': None, 'normalize': False, 'normalizeScale': 1, 'removeOutliers': None, 'resampledPixelSpacing': [3.0, 3.0, 3.0], 'interpolator': 3, 'preCrop': False, 'padDistance': 5, 'distances': [1], 'force2D': False, 'force2Ddimension': 0, 'resegmentRange': None, 'label': 1, 'additionalInfo': True, 'binWidth': 25.0}	{'Original': {}, 'Wavelet': {}}	f63ec0c0ca0df10afd098f2b21f10cfc76608571	3D	(0.6640625000000001, 0.6640625000000001, 2.0)	(512, 512, 240)	-593.287	-1024	3071	19b9b858f0eb62cadcc847f93def00753ed7623b	(0.6640625000000001, 0.6640625000000001, 2.0)	(512, 512, 240)	(309, 216, 148, 51, 77, 30)	29447	1	(332.10771895269465, 254.4556321526811, 161.85540122932727)	(47.87231336702385, -150.6935255236102, 560.7108024586545)	(3.0, 3.0, 3.0)	(23, 29, 32)	-42.4948	-1034	566	(3.0, 3.0, 3.0)	(23, 29, 32)	(5, 6, 6, 12, 17, 20)	908	1	(10.123348017621145, 14.016519823788546, 15.008810572687224)	(47.87004405286346, -150.45044052863437, 561.5264317180616)	66.5573	-15	142	0.752565	0.354434	23.5969	66.5764	61.8466	65.7951	50.2892	66.8805	23693.6	50.1031	0.465418	8571.59
gastric1208.nrrd	v3.0	1.18.2	1.2.4	1.0.0	3.7.3	{'minimumROIDimensions': 2, 'minimumROISize': None, 'normalize': False, 'normalizeScale': 1, 'removeOutliers': None, 'resampledPixelSpacing': [3.0, 3.0, 3.0], 'interpolator': 3, 'preCrop': False, 'padDistance': 5, 'distances': [1], 'force2D': False, 'force2Ddimension': 0, 'resegmentRange': None, 'label': 1, 'additionalInfo': True, 'binWidth': 25.0}	{'Original': {}, 'Wavelet': {}}	c74cab9e2cf276edb4aadd126897a65c56a3c8b0	3D	(0.7734374999999998, 0.7734374999999998, 0.7000000000000001)	(512, 512, 649)	-698.06	-1024	1702	a608e2583eddfaf80ddad69b7c00827a864bea55	(0.7734374999999998, 0.7734374999999998, 0.7000000000000001)	(512, 512, 649)	(164, 156, 471, 78, 73, 48)	80507	1	(201.76476579676302, 189.39512092116215, 494.20677705044284)	(-19.560845204066112, -201.12799241253887, 539.54474393531)	(3.0, 3.0, 3.0)	(32, 30, 23)	-17.8961	-1032	487	(3.0, 3.0, 3.0)	(32, 30, 23)	(6, 5, 6, 19, 19, 11)	1234	1	(14.749594813614262, 13.399513776337114, 10.927876823338735)	(-19.25121555915719, -201.30145867098884, 539.5336304700162)	55.6337	-278	114	0.786103	0.5153	28.2436	54.81	59.1692	54.3323	58.2495	68.2129	33044.6	43.0863	0.551544	9028.96
gastric1209.nrrd	v3.0	1.18.2	1.2.4	1.0.0	3.7.3	{'minimumROIDimensions': 2, 'minimumROISize': None, 'normalize': False, 'normalizeScale': 1, 'removeOutliers': None, 'resampledPixelSpacing': [3.0, 3.0, 3.0], 'interpolator': 3, 'preCrop': False, 'padDistance': 5, 'distances': [1], 'force2D': False, 'force2Ddimension': 0, 'resegmentRange': None, 'label': 1, 'additionalInfo': True, 'binWidth': 25.0}	{'Original': {}, 'Wavelet': {}}	77af4ab1c7919c7be477a4bc4c3ac5b8a7c11345	3D	(0.765625, 0.765625, 0.7)	(512, 512, 704)	-606.008	-1024	1568	cd4a91c8f8a573a008f8a7d4ba66d0d77dc3e7c3	(0.7656249999999999, 0.7656249999999999, 0.7)	(512, 512, 704)	(281, 217, 532, 74, 68, 51)	61002	1	(308.0182289105275, 250.8198255794892, 552.9001344218223)	(40.20926900962266, -153.58325854070355, -409.96990590472444)	(3.0, 3.0, 3.0)	(31, 29, 23)	-59.8278	-1028	436	(3.0, 3.0, 3.0)	(31, 29, 23)	(6, 6, 5, 15, 16, 12)	902	1	(12.150776053215077, 13.484478935698448, 9.634146341463415)	(39.95232815964529, -154.0465631929046, -409.9475609756097)	56.2073	-42	121	0.952392	0.50376	24.6873	49.0061	54.0833	49.6588	51	56.921	23825.2	46.673	0.562373	7120.08
gastric1210.nrrd	v3.0	1.18.2	1.2.4	1.0.0	3.7.3	{'minimumROIDimensions': 2, 'minimumROISize': None, 'normalize': False, 'normalizeScale': 1, 'removeOutliers': None, 'resampledPixelSpacing': [3.0, 3.0, 3.0], 'interpolator': 3, 'preCrop': False, 'padDistance': 5, 'distances': [1], 'force2D': False, 'force2Ddimension': 0, 'resegmentRange': None, 'label': 1, 'additionalInfo': True, 'binWidth': 25.0}	{'Original': {}, 'Wavelet': {}}	b05f11ff0c3cf9754894c200da543b9f25b5d80e	3D	(0.84375, 0.84375, 2.0)	(512, 512, 234)	-744.534	-1024	1653	e2ac8e53c87717679f065fb8ed7875918c84eced	(0.84375, 0.84375, 2.0)	(512, 512, 234)	(169, 188, 153, 59, 43, 14)	10989	1	(191.6991536991537, 206.83947583947585, 160.76949676949678)	(-32.831964066339054, -171.55731726044226, 1634.5389935389935)	(3.0, 3.0, 3.0)	(28, 24, 21)	10.9712	-1027	560	(3.0, 3.0, 3.0)	(28, 24, 21)	(6, 6, 6, 16, 12, 9)	602	1	(11.853820598006644, 10.882059800664452, 10.89202657807309)	(-31.938538205980066, -171.35382059800665, 1634.1760797342192)	66.8887	-804	118	0.82764	0.501354	21.0127	41.9119	48.8365	40.2492	48.4665	51.0882	15885	34.688	0.631486	4839.25
gastric1211.nrrd	v3.0	1.18.2	1.2.4	1.0.0	3.7.3	{'minimumROIDimensions': 2, 'minimumROISize': None, 'normalize': False, 'normalizeScale': 1, 'removeOutliers': None, 'resampledPixelSpacing': [3.0, 3.0, 3.0], 'interpolator': 3, 'preCrop': False, 'padDistance': 5, 'distances': [1], 'force2D': False, 'force2Ddimension': 0, 'resegmentRange': None, 'label': 1, 'additionalInfo': True, 'binWidth': 25.0}	{'Original': {}, 'Wavelet': {}}	03da8310c790268705d555fd4270284b654ea5cb	3D	(0.76953125, 0.76953125, 2.0)	(512, 512, 197)	-659.088	-1024	1618	e164ba31c34811eb641e77e4b5c30348b26e3a9c	(0.7695312499999998, 0.7695312499999998, 2.0)	(512, 512, 197)	(262, 171, 146, 40, 65, 11)	7625	1	(283.40354098360655, 202.56590163934428, 151.82045901639344)	(19.905881147540867, 127.88079149590159, 1048.350918032787)	(3.0, 3.0, 3.0)	(22, 29, 19)	17.4181	-1022	298	(3.0, 3.0, 3.0)	(22, 29, 19)	(5, 6, 5, 10, 16, 8)	350	1	(10.36, 13.437142857142858, 9.082857142857144)	(20.013234374999982, 127.42666294642856, 1048.4585714285715)	53.8314	-26	114	0.516622	0.301483	14.5506	48.2636	30	46.5725	50.2892	51.7011	9102.38	24.934	0.630336	3344.63
gastric1212.nrrd	v3.0	1.18.2	1.2.4	1.0.0	3.7.3	{'minimumROIDimensions': 2, 'minimumROISize': None, 'normalize': False, 'normalizeScale': 1, 'removeOutliers': None, 'resampledPixelSpacing': [3.0, 3.0, 3.0], 'interpolator': 3, 'preCrop': False, 'padDistance': 5, 'distances': [1], 'force2D': False, 'force2Ddimension': 0, 'resegmentRange': None, 'label': 1, 'additionalInfo': True, 'binWidth': 25.0}	{'Original': {}, 'Wavelet': {}}	11f46adc1f653562bec2ee5aca29902bd3c2bd33	3D	(0.8632812499999998, 0.8632812499999998, 0.7)	(512, 512, 687)	-711.924	-1024	3071	d30b2523869539f839dc545fb4102a84da3471fb	(0.8632812499999998, 0.8632812499999998, 0.7)	(512, 512, 687)	(213, 204, 430, 74, 51, 54)	47312	1	(248.15342830571524, 230.26564085221509, 457.0111599594183)	(-7.342157595456797, -171.7843491080486, -109.79218802840705)	(3.0, 3.0, 3.0)	(33, 27, 24)	-16.6636	-1044	420	(3.0, 3.0, 3.0)	(33, 27, 24)	(5, 6, 5, 21, 14, 13)	951	1	(15.022082018927446, 12.853838065194532, 11.205047318611987)	(-7.43375394321761, -171.93848580441625, -109.93485804416389)	65.1651	-65	148	0.650801	0.469983	27.3294	58.1498	66.4078	51.0882	47.4342	70.6116	25265.2	37.844	0.565525	7362.89
gastric1213.nrrd	v3.0	1.18.2	1.2.4	1.0.0	3.7.3	{'minimumROIDimensions': 2, 'minimumROISize': None, 'normalize': False, 'normalizeScale': 1, 'removeOutliers': None, 'resampledPixelSpacing': [3.0, 3.0, 3.0], 'interpolator': 3, 'preCrop': False, 'padDistance': 5, 'distances': [1], 'force2D': False, 'force2Ddimension': 0, 'resegmentRange': None, 'label': 1, 'additionalInfo': True, 'binWidth': 25.0}	{'Original': {}, 'Wavelet': {}}	f2563b9d09eeca680f1e307a625062681b273b7f	3D	(0.759765625, 0.759765625, 2.0)	(512, 512, 225)	-648.042	-1024	1551	97b548c8ace97049fbc986e54c7d947a59e0bdad	(0.7597656249999998, 0.7597656249999998, 2.0)	(512, 512, 225)	(286, 195, 176, 30, 44, 8)	3893	1	(298.0534292319548, 217.49113793989213, 179.46185461083996)	(21.83674994380931, 139.8422903488633, 1000.92370922168)	(3.0, 3.0, 3.0)	(19, 23, 17)	-21.9358	-1017	499	(3.0, 3.0, 3.0)	(19, 23, 17)	(5, 7, 5, 8, 10, 6)	192	1	(8.21875, 10.984375, 7.494791666666667)	(22.16236718749994, 140.67324218749997, 1000.9843750000001)	55.5521	-4	103	0.912134	0.417305	11.8414	28.3759	28.3019	31.3209	27.6586	34.7275	4924.12	25.8826	0.688693	2032.41
gastric1214.nrrd	v3.0	1.18.2	1.2.4	1.0.0	3.7.3	{'minimumROIDimensions': 2, 'minimumROISize': None, 'normalize': False, 'normalizeScale': 1, 'removeOutliers': None, 'resampledPixelSpacing': [3.0, 3.0, 3.0], 'interpolator': 3, 'preCrop': False, 'padDistance': 5, 'distances': [1], 'force2D': False, 'force2Ddimension': 0, 'resegmentRange': None, 'label': 1, 'additionalInfo': True, 'binWidth': 25.0}	{'Original': {}, 'Wavelet': {}}	83d94e89778897b7fc755ea7a4e00a29e5f0c6d4	3D	(0.6523437499999999, 0.6523437499999999, 0.6999999999999998)	(512, 512, 661)	-575.246	-1024	1573	82af81c0a5bd3c7c73e6939f55b6b362a05123a5	(0.6523437499999999, 0.6523437499999999, 0.6999999999999998)	(512, 512, 661)	(242, 183, 446, 98, 62, 29)	75573	1	(288.77761899090945, 213.02724518015694, 460.02672912283487)	(18.70844676360113, -177.70683615200713, 1649.5187103859853)	(3.0, 3.0, 3.0)	(33, 26, 19)	-42.5423	-1029	378	(3.0, 3.0, 3.0)	(33, 26, 19)	(7, 6, 6, 19, 13, 7)	865	1	(15.4878612716763, 11.93063583815029, 8.952601156069365)	(18.963583815028983, -177.70809248554923, 1649.5078034682092)	58.0243	-560	128	0.744113	0.446299	22.5398	50.5039	57.0789	41.7852	58.9406	59.0169	22968	37.5806	0.601188	6499.64
gastric1215.nrrd	v3.0	1.18.2	1.2.4	1.0.0	3.7.3	{'minimumROIDimensions': 2, 'minimumROISize': None, 'normalize': False, 'normalizeScale': 1, 'removeOutliers': None, 'resampledPixelSpacing': [3.0, 3.0, 3.0], 'interpolator': 3, 'preCrop': False, 'padDistance': 5, 'distances': [1], 'force2D': False, 'force2Ddimension': 0, 'resegmentRange': None, 'label': 1, 'additionalInfo': True, 'binWidth': 25.0}	{'Original': {}, 'Wavelet': {}}	e123721e47474ab6bec4201cb41936ef0b0dbc44	3D	(0.84375, 0.84375, 2.0)	(512, 512, 223)	-747.03	-1024	1666	6ca5bfe985083ee3893900d1ddd8b7a86987df0c	(0.84375, 0.84375, 2.0)	(512, 512, 223)	(213, 137, 147, 90, 65, 13)	19573	1	(253.45951055024778, 164.44668676237674, 151.96244827057683)	(32.27833702677157, -186.32623304424462, 1627.4248965411537)	(3.0, 3.0, 3.0)	(38, 30, 21)	-79.6109	-1037	350	(3.0, 3.0, 3.0)	(38, 30, 21)	(6, 6, 6, 25, 18, 9)	1082	1	(17.386321626617374, 12.88539741219963, 9.320702402957487)	(33.65896487985212, -186.34380776340112, 1627.9621072088726)	74.7726	-863	192	0.612181	0.303816	22.2864	73.3548	63.2851	56.0446	75	83.8391	28505.2	44.9064	0.495204	9112.76
gastric1216.nrrd	v3.0	1.18.2	1.2.4	1.0.0	3.7.3	{'minimumROIDimensions': 2, 'minimumROISize': None, 'normalize': False, 'normalizeScale': 1, 'removeOutliers': None, 'resampledPixelSpacing': [3.0, 3.0, 3.0], 'interpolator': 3, 'preCrop': False, 'padDistance': 5, 'distances': [1], 'force2D': False, 'force2Ddimension': 0, 'resegmentRange': None, 'label': 1, 'additionalInfo': True, 'binWidth': 25.0}	{'Original': {}, 'Wavelet': {}}	971dc6315e7a63b7c4e2121aa183e0b3c9d82a9f	3D	(0.7734375, 0.7734375, 0.6999999999999998)	(512, 512, 632)	-721.477	-1024	2242	c6a37bc06ab5b5ed8281415f69d7fe8ad3e4e7f7	(0.7734375, 0.7734375, 0.6999999999999998)	(512, 512, 632)	(161, 161, 422, 109, 75, 103)	183550	1	(202.341906837374, 195.8947153364206, 467.9546336148189)	(-27.114462680468534, -161.1009623569872, 500.66824353037316)	(3.0, 3.0, 3.0)	(40, 31, 36)	-55.6064	-1035	1719	(3.0, 3.0, 3.0)	(40, 31, 36)	(6, 6, 5, 27, 19, 24)	2843	1	(15.860710517059445, 14.467112205416813, 15.637003165670066)	(-26.91786844882168, -160.09866338374957, 500.1610094970102)	49.3254	-379	139	0.87303	0.675918	53.1839	78.684	87.4643	76.6616	82.5409	91.8314	75357	68.6935	0.384532	22437.1
gastric1217.nrrd	v3.0	1.18.2	1.2.4	1.0.0	3.7.3	{'minimumROIDimensions': 2, 'minimumROISize': None, 'normalize': False, 'normalizeScale': 1, 'removeOutliers': None, 'resampledPixelSpacing': [3.0, 3.0, 3.0], 'interpolator': 3, 'preCrop': False, 'padDistance': 5, 'distances': [1], 'force2D': False, 'force2Ddimension': 0, 'resegmentRange': None, 'label': 1, 'additionalInfo': True, 'binWidth': 25.0}	{'Original': {}, 'Wavelet': {}}	e9f089e46ba409d5c41687c3ed4027815f83d31e	3D	(0.84375, 0.84375, 2.0)	(512, 512, 211)	-641.2	-1024	2588	8518682b31d86e546a5a0620b28dd7184f035aa6	(0.84375, 0.84375, 2.0)	(512, 512, 211)	(286, 191, 184, 43, 67, 14)	11612	1	(307.7535308301757, 225.87340682053048, 189.74939717533587)	(49.08891663796072, -174.99743799517736, 1500.9987943506717)	(3.0, 3.0, 3.0)	(24, 31, 21)	21.3927	-1028	210	(3.0, 3.0, 3.0)	(24, 31, 21)	(5, 6, 6, 13, 19, 9)	576	1	(11.151041666666666, 15.06076388888889, 9.432291666666666)	(48.953125, -175.31770833333326, 1501.296875)	57.658	-27	111	0.697715	0.303881	15.2424	50.159	43.2666	57.3149	51.788	58.0172	15172.9	34.9967	0.611987	4843.06
gastric1218.nrrd	v3.0	1.18.2	1.2.4	1.0.0	3.7.3	{'minimumROIDimensions': 2, 'minimumROISize': None, 'normalize': False, 'normalizeScale': 1, 'removeOutliers': None, 'resampledPixelSpacing': [3.0, 3.0, 3.0], 'interpolator': 3, 'preCrop': False, 'padDistance': 5, 'distances': [1], 'force2D': False, 'force2Ddimension': 0, 'resegmentRange': None, 'label': 1, 'additionalInfo': True, 'binWidth': 25.0}	{'Original': {}, 'Wavelet': {}}	aa4eb61ca42b995edef795ecfe0ba572013166ab	3D	(0.703125, 0.703125, 2.0)	(512, 512, 219)	-668.469	-1024	1679	5743addbbda9b1efe11dfbcb916298f11b48a271	(0.703125, 0.703125, 2.0)	(512, 512, 219)	(181, 214, 129, 59, 52, 14)	9373	1	(208.31633415128562, 239.42707777659234, 135.65571321882)	(-21.176015049877293, -179.8012734383335, 1520.8114264376402)	(3.0, 3.0, 3.0)	(26, 24, 21)	3.42895	-1033	412	(3.0, 3.0, 3.0)	(26, 24, 21)	(5, 5, 6, 13, 12, 9)	313	1	(11.233226837060704, 10.440894568690096, 10.277955271565496)	(-21.80031948881789, -180.67731629392972, 1520.8338658146968)	68.8754	-312	141	0.601538	0.447418	18.6857	41.7635	40.8044	37.5899	35.1141	51.7011	8019	25.1223	0.532919	3635.55
gastric1219.nrrd	v3.0	1.18.2	1.2.4	1.0.0	3.7.3	{'minimumROIDimensions': 2, 'minimumROISize': None, 'normalize': False, 'normalizeScale': 1, 'removeOutliers': None, 'resampledPixelSpacing': [3.0, 3.0, 3.0], 'interpolator': 3, 'preCrop': False, 'padDistance': 5, 'distances': [1], 'force2D': False, 'force2Ddimension': 0, 'resegmentRange': None, 'label': 1, 'additionalInfo': True, 'binWidth': 25.0}	{'Original': {}, 'Wavelet': {}}	9d2c83cc552041fe5e518543084c91c0cbc44458	3D	(0.798828125, 0.798828125, 0.6999999999999998)	(512, 512, 671)	-668.303	-1024	1674	20b57c8fca755f32e0df1d3667cc1f81489af883	(0.798828125, 0.798828125, 0.6999999999999998)	(512, 512, 671)	(274, 201, 537, 39, 54, 38)	20643	1	(292.84706680230585, 227.72426488398006, 555.4919827544446)	(40.83388734793573, -149.68803840322693, 1097.044387928111)	(3.0, 3.0, 3.0)	(23, 26, 21)	34.8704	-1031	622	(3.0, 3.0, 3.0)	(23, 26, 21)	(6, 6, 5, 10, 13, 9)	324	1	(10.771604938271604, 12.222222222222221, 9.061728395061728)	(41.31481481481481, -149.83333333333343, 1096.5351851851854)	49.2809	-27	109	0.837842	0.357196	14.6767	41.0887	36.6197	44.2945	39.1152	45.1996	8313.75	34.4259	0.573436	3460.96
gastric1220.nrrd	v3.0	1.18.2	1.2.4	1.0.0	3.7.3	{'minimumROIDimensions': 2, 'minimumROISize': None, 'normalize': False, 'normalizeScale': 1, 'removeOutliers': None, 'resampledPixelSpacing': [3.0, 3.0, 3.0], 'interpolator': 3, 'preCrop': False, 'padDistance': 5, 'distances': [1], 'force2D': False, 'force2Ddimension': 0, 'resegmentRange': None, 'label': 1, 'additionalInfo': True, 'binWidth': 25.0}	{'Original': {}, 'Wavelet': {}}	7f1bd01544dcd72efe9e9da88e989082ff5943e9	3D	(0.759765625, 0.759765625, 2.0)	(512, 512, 227)	-549.575	-1024	3071	65ea7e49e5c3b1671fbfef81836640cb2df278e7	(0.7597656249999998, 0.7597656249999998, 2.0)	(512, 512, 227)	(208, 107, 165, 65, 56, 8)	7170	2	(234.74755927475593, 130.11562064156206, 168.8255230125523)	(-11.089873910390622, 74.75737583899927, 924.5910460251047)	(3.0, 3.0, 3.0)	(29, 27, 17)	-5.63925	-1006	269	(3.0, 3.0, 3.0)	(29, 27, 17)	(6, 6, 6, 16, 14, 5)	317	2	(12.123028391167193, 11.772870662460567, 8.410094637223974)	(-10.953797638998523, 75.33872917488169, 924.670283911672)	37.8833	-57	86	0.784768	0.35024	15.569	44.4523	48.8365	42.4264	51.264	51.3517	8094.38	34.8848	0.554924	3513.23
gastric1221.nrrd	v3.0	1.18.2	1.2.4	1.0.0	3.7.3	{'minimumROIDimensions': 2, 'minimumROISize': None, 'normalize': False, 'normalizeScale': 1, 'removeOutliers': None, 'resampledPixelSpacing': [3.0, 3.0, 3.0], 'interpolator': 3, 'preCrop': False, 'padDistance': 5, 'distances': [1], 'force2D': False, 'force2Ddimension': 0, 'resegmentRange': None, 'label': 1, 'additionalInfo': True, 'binWidth': 25.0}	{'Original': {}, 'Wavelet': {}}	e0966de5360a2947c7f1ed675c3a06c35d796e12	3D	(0.78125, 0.78125, 1.0)	(512, 512, 329)	-696.021	-1024	3071	9c8c9104405bab1d56763e924767b8821a1c6187	(0.78125, 0.78125, 1.0)	(512, 512, 329)	(170, 184, 29, 73, 61, 27)	31992	1	(207.15966491622905, 214.47977619404853, 39.167229307326835)	(-16.765886784196056, -190.54704984839958, 1402.767229307327)	(3.0, 3.0, 3.0)	(31, 28, 21)	-35.672	-1039	388	(3.0, 3.0, 3.0)	(31, 28, 21)	(6, 6, 6, 18, 16, 9)	688	1	(14.901162790697674, 13.418604651162791, 8.959302325581396)	(-15.796511627906995, -190.74418604651163, 1403.4779069767444)	65.7297	-111	178	0.787143	0.43868	22.1628	50.5215	57.9396	45.8912	52.3927	60.6712	17998.9	39.7676	0.527308	6298.69
gastric1222.nrrd	v3.0	1.18.2	1.2.4	1.0.0	3.7.3	{'minimumROIDimensions': 2, 'minimumROISize': None, 'normalize': False, 'normalizeScale': 1, 'removeOutliers': None, 'resampledPixelSpacing': [3.0, 3.0, 3.0], 'interpolator': 3, 'preCrop': False, 'padDistance': 5, 'distances': [1], 'force2D': False, 'force2Ddimension': 0, 'resegmentRange': None, 'label': 1, 'additionalInfo': True, 'binWidth': 25.0}	{'Original': {}, 'Wavelet': {}}	8c183fe0f2c45db6ac4919b4c188fc7031c4d9eb	3D	(0.84375, 0.84375, 2.0)	(512, 512, 220)	-715.15	-1024	3071	32fc14f26e656fe087f8b686a5a1bec6e0e31243	(0.84375, 0.84375, 2.0)	(512, 512, 220)	(202, 163, 156, 96, 76, 27)	30711	1	(252.57129367327667, 202.88792289407704, 168.51382240890885)	(20.528904036827186, -167.89144005812256, 1271.0276448178176)	(3.0, 3.0, 3.0)	(39, 34, 30)	-46.1627	-1041	686	(3.0, 3.0, 3.0)	(39, 34, 30)	(6, 6, 6, 27, 21, 18)	1629	1	(19.56537753222836, 16.58133824432167, 14.394720687538367)	(20.196132596685082, -168.25598526703504, 1271.684162062615)	55.4187	-168	123	0.768395	0.536238	38.5329	71.8579	86.3771	59.7746	70.2922	87.2067	43282.1	55.2152	0.47482	12555.3
gastric1223.nrrd	v3.0	1.18.2	1.2.4	1.0.0	3.7.3	{'minimumROIDimensions': 2, 'minimumROISize': None, 'normalize': False, 'normalizeScale': 1, 'removeOutliers': None, 'resampledPixelSpacing': [3.0, 3.0, 3.0], 'interpolator': 3, 'preCrop': False, 'padDistance': 5, 'distances': [1], 'force2D': False, 'force2Ddimension': 0, 'resegmentRange': None, 'label': 1, 'additionalInfo': True, 'binWidth': 25.0}	{'Original': {}, 'Wavelet': {}}	dcf2662008d42838f1f116f8cd055e835cd3f948	3D	(0.84375, 0.84375, 2.0)	(512, 512, 239)	-714.266	-1024	1711	aeec48e0a724f6b059338685332afb92ef30933d	(0.84375, 0.84375, 2.0)	(512, 512, 239)	(260, 222, 196, 69, 48, 8)	8139	1	(297.1500184297825, 239.83880083548348, 199.99643690871113)	(43.142203050128984, -163.21413679506077, 1429.6928738174224)	(3.0, 3.0, 3.0)	(32, 25, 17)	-22.2124	-963	1457	(3.0, 3.0, 3.0)	(32, 25, 17)	(6, 5, 6, 20, 14, 5)	390	1	(16.43076923076923, 9.97948717948718, 8.4)	(43.79230769230769, -163.56153846153842, 1430.4)	73.0744	-24	124	0.45195	0.238324	14.2993	59.9994	60.6712	39.1152	57.9396	62.498	10138.5	27.1167	0.569398	3978.48
gastric1224.nrrd	v3.0	1.18.2	1.2.4	1.0.0	3.7.3	{'minimumROIDimensions': 2, 'minimumROISize': None, 'normalize': False, 'normalizeScale': 1, 'removeOutliers': None, 'resampledPixelSpacing': [3.0, 3.0, 3.0], 'interpolator': 3, 'preCrop': False, 'padDistance': 5, 'distances': [1], 'force2D': False, 'force2Ddimension': 0, 'resegmentRange': None, 'label': 1, 'additionalInfo': True, 'binWidth': 25.0}	{'Original': {}, 'Wavelet': {}}	9d2c83cc552041fe5e518543084c91c0cbc44458	3D	(0.798828125, 0.798828125, 0.6999999999999998)	(512, 512, 671)	-668.303	-1024	1674	20b57c8fca755f32e0df1d3667cc1f81489af883	(0.798828125, 0.798828125, 0.6999999999999998)	(512, 512, 671)	(274, 201, 537, 39, 54, 38)	20643	1	(292.84706680230585, 227.72426488398006, 555.4919827544446)	(40.83388734793573, -149.68803840322693, 1097.044387928111)	(3.0, 3.0, 3.0)	(23, 26, 21)	34.8704	-1031	622	(3.0, 3.0, 3.0)	(23, 26, 21)	(6, 6, 5, 10, 13, 9)	324	1	(10.771604938271604, 12.222222222222221, 9.061728395061728)	(41.31481481481481, -149.83333333333343, 1096.5351851851854)	49.2809	-27	109	0.837842	0.357196	14.6767	41.0887	36.6197	44.2945	39.1152	45.1996	8313.75	34.4259	0.573436	3460.96
gastric1225.nrrd	v3.0	1.18.2	1.2.4	1.0.0	3.7.3	{'minimumROIDimensions': 2, 'minimumROISize': None, 'normalize': False, 'normalizeScale': 1, 'removeOutliers': None, 'resampledPixelSpacing': [3.0, 3.0, 3.0], 'interpolator': 3, 'preCrop': False, 'padDistance': 5, 'distances': [1], 'force2D': False, 'force2Ddimension': 0, 'resegmentRange': None, 'label': 1, 'additionalInfo': True, 'binWidth': 25.0}	{'Original': {}, 'Wavelet': {}}	d0d35afa95f7b64c28e426d953446d113b27f66e	3D	(0.7410000000000001, 0.7410000000000001, 2.0)	(512, 512, 229)	-901.65	-2048	1763	9b411d7395add2ea3e97a0e4e4f523c5cccdfe53	(0.7410000000000001, 0.7410000000000001, 2.0)	(512, 512, 229)	(246, 186, 156, 121, 102, 26)	33168	1	(301.6209901109503, 229.52728533526292, 168.4431982633864)	(41.84075367221419, -19.393181566570178, 1621.8863965267726)	(3.0, 3.0, 3.0)	(42, 38, 29)	21.9382	-1036	1475	(3.0, 3.0, 3.0)	(42, 38, 29)	(6, 6, 6, 30, 25, 17)	1445	1	(19.72733564013841, 16.58961937716263, 14.093425605536332)	(43.6511069204152, -18.574541868512128, 1621.7802768166089)	88.6588	-95	170	0.676934	0.390346	35.2212	90.2308	89.4986	72.9932	81.6088	101.025	38165.6	61.0803	0.375504	14598.8
gastric1226.nrrd	v3.0	1.18.2	1.2.4	1.0.0	3.7.3	{'minimumROIDimensions': 2, 'minimumROISize': None, 'normalize': False, 'normalizeScale': 1, 'removeOutliers': None, 'resampledPixelSpacing': [3.0, 3.0, 3.0], 'interpolator': 3, 'preCrop': False, 'padDistance': 5, 'distances': [1], 'force2D': False, 'force2Ddimension': 0, 'resegmentRange': None, 'label': 1, 'additionalInfo': True, 'binWidth': 25.0}	{'Original': {}, 'Wavelet': {}}	5d6dda71192d9001e2351bcd2a08afaab8e84b58	3D	(0.8437499999999999, 0.8437499999999999, 1.9999999999999998)	(512, 512, 240)	-706.937	-1024	1722	ee6f060a1bc8d9008a30cc71c5238aa00b3a9267	(0.8437499999999999, 0.8437499999999999, 1.9999999999999998)	(512, 512, 240)	(229, 169, 175, 57, 55, 16)	16485	1	(258.12423415225965, 197.2559296329997, 183.3023354564756)	(3.214197565969073, -199.1434343721567, 1184.2046709129513)	(3.0, 3.0, 3.0)	(28, 27, 22)	-142.667	-1044	332	(3.0, 3.0, 3.0)	(28, 27, 22)	(6, 6, 6, 15, 15, 10)	849	1	(13.260306242638398, 13.107184923439341, 11.002355712603062)	(3.280918727915221, -199.17844522968215, 1184.1070671378093)	52.3227	-289	124	0.915824	0.6747	31.2439	46.3078	45	44.5982	49.93	53.1601	22243.5	42.4098	0.492419	7767.56
gastric1227.nrrd	v3.0	1.18.2	1.2.4	1.0.0	3.7.3	{'minimumROIDimensions': 2, 'minimumROISize': None, 'normalize': False, 'normalizeScale': 1, 'removeOutliers': None, 'resampledPixelSpacing': [3.0, 3.0, 3.0], 'interpolator': 3, 'preCrop': False, 'padDistance': 5, 'distances': [1], 'force2D': False, 'force2Ddimension': 0, 'resegmentRange': None, 'label': 1, 'additionalInfo': True, 'binWidth': 25.0}	{'Original': {}, 'Wavelet': {}}	23fc5c167a9ace54f5f5b6081abace0b137e8168	3D	(0.7410000000000001, 0.7410000000000001, 2.0)	(512, 512, 237)	-743.047	-2048	1672	8246fcb4fc047c46649c99b6998c6d5746d78c97	(0.7410000000000001, 0.7410000000000001, 2.0)	(512, 512, 237)	(195, 164, 171, 72, 39, 6)	5884	1	(223.6990142760027, 183.43898708361658, 173.82800815771583)	(-23.71193042148198, -53.544610571040096, 1661.6560163154313)	(3.0, 3.0, 3.0)	(29, 22, 16)	-49.3094	-1018	208	(3.0, 3.0, 3.0)	(29, 22, 16)	(5, 6, 6, 18, 9, 4)	223	1	(11.67713004484305, 9.802690582959642, 7.7309417040358746)	(-24.312009865470856, -53.93532825112109, 1661.6928251121074)	54.7354	-83	132	0.513333	0.231485	11.1544	48.1862	51.3517	24.7386	49.4773	55.6417	5650.88	24.7356	0.543502	2822.89
gastric1228.nrrd	v3.0	1.18.2	1.2.4	1.0.0	3.7.3	{'minimumROIDimensions': 2, 'minimumROISize': None, 'normalize': False, 'normalizeScale': 1, 'removeOutliers': None, 'resampledPixelSpacing': [3.0, 3.0, 3.0], 'interpolator': 3, 'preCrop': False, 'padDistance': 5, 'distances': [1], 'force2D': False, 'force2Ddimension': 0, 'resegmentRange': None, 'label': 1, 'additionalInfo': True, 'binWidth': 25.0}	{'Original': {}, 'Wavelet': {}}	ce2cf16145b5131c445790a3d0cff735bd42e1d6	3D	(0.84375, 0.84375, 2.0)	(512, 512, 126)	-726.7	-1024	1877	5e6a7a04c1664ca0883d7624d1771ada1f3a467c	(0.84375, 0.84375, 2.0)	(512, 512, 126)	(206, 175, 43, 28, 41, 5)	2465	1	(219.4425963488844, 196.98620689655172, 45.20811359026369)	(-25.423434330628794, -199.37101293103444, 1039.1162271805274)	(3.0, 3.0, 3.0)	(20, 23, 15)	-124.916	-1046	998	(3.0, 3.0, 3.0)	(20, 23, 15)	(6, 5, 6, 8, 11, 3)	123	1	(9.373983739837398, 10.772357723577235, 7.008130081300813)	(-25.37804878048781, -200.18292682926824, 1039.2243902439025)	51.0732	-28	88	0.550302	0.298021	9.37144	31.4456	21.2132	33.1361	32.311	35.242	3093.75	17.3046	0.679606	1510.83
gastric1229.nrrd	v3.0	1.18.2	1.2.4	1.0.0	3.7.3	{'minimumROIDimensions': 2, 'minimumROISize': None, 'normalize': False, 'normalizeScale': 1, 'removeOutliers': None, 'resampledPixelSpacing': [3.0, 3.0, 3.0], 'interpolator': 3, 'preCrop': False, 'padDistance': 5, 'distances': [1], 'force2D': False, 'force2Ddimension': 0, 'resegmentRange': None, 'label': 1, 'additionalInfo': True, 'binWidth': 25.0}	{'Original': {}, 'Wavelet': {}}	ac94c74c38ce782fb73bd195195772eb9c30158a	3D	(0.7410000000000001, 0.7410000000000001, 2.0)	(512, 512, 245)	-793.185	-2048	1616	61a2bdcf350392f6ec46407f3d1a7275f1371508	(0.7410000000000001, 0.7410000000000001, 2.0)	(512, 512, 245)	(175, 143, 180, 78, 69, 18)	21837	1	(216.95104638915603, 179.22837386087832, 188.47758391720475)	(-28.712174625635356, -56.66467496908916, 1569.9551678344096)	(3.0, 3.0, 3.0)	(31, 29, 24)	-12.3368	-1034	191	(3.0, 3.0, 3.0)	(31, 29, 24)	(5, 6, 6, 19, 16, 12)	832	1	(15.186298076923077, 13.913461538461538, 11.545673076923077)	(-28.784505769230776, -56.60301538461539, 1570.1370192307693)	97.4183	-86	187	0.760376	0.568866	30.6425	53.8658	59.7746	48.3735	51	61.6279	21703.5	40.9583	0.484742	7762.35
gastric1230.nrrd	v3.0	1.18.2	1.2.4	1.0.0	3.7.3	{'minimumROIDimensions': 2, 'minimumROISize': None, 'normalize': False, 'normalizeScale': 1, 'removeOutliers': None, 'resampledPixelSpacing': [3.0, 3.0, 3.0], 'interpolator': 3, 'preCrop': False, 'padDistance': 5, 'distances': [1], 'force2D': False, 'force2Ddimension': 0, 'resegmentRange': None, 'label': 1, 'additionalInfo': True, 'binWidth': 25.0}	{'Original': {}, 'Wavelet': {}}	e73e4583391f5e6abefbe0f6f25b9e326527392b	3D	(0.615234375, 0.615234375, 2.0)	(512, 512, 201)	-644.171	-1024	1690	45dd45ef9bfd5acb45c9172ed0f357dc9807e604	(0.615234375, 0.615234375, 2.0)	(512, 512, 201)	(194, 221, 112, 78, 62, 20)	46351	1	(230.62630795452094, 249.43761731138486, 121.05458350413151)	(-22.303150379542785, -153.72978622444097, 952.409167008263)	(3.0, 3.0, 3.0)	(28, 24, 25)	-96.809	-1055	1082	(3.0, 3.0, 3.0)	(28, 24, 25)	(6, 5, 6, 16, 13, 13)	1289	1	(12.927851047323507, 10.752521334367726, 11.65089216446858)	(-22.216446858029478, -153.74243599689683, 952.7526764934057)	60.7347	-7	149	0.946822	0.672591	29.734	44.2081	55.0727	49.2037	46.9574	57.7841	34564.5	41.8572	0.661635	7755.66
gastric1231.nrrd	v3.0	1.18.2	1.2.4	1.0.0	3.7.3	{'minimumROIDimensions': 2, 'minimumROISize': None, 'normalize': False, 'normalizeScale': 1, 'removeOutliers': None, 'resampledPixelSpacing': [3.0, 3.0, 3.0], 'interpolator': 3, 'preCrop': False, 'padDistance': 5, 'distances': [1], 'force2D': False, 'force2Ddimension': 0, 'resegmentRange': None, 'label': 1, 'additionalInfo': True, 'binWidth': 25.0}	{'Original': {}, 'Wavelet': {}}	84d3c4ea84929411065e74ebbfc5ce1a09c2eb31	3D	(0.84375, 0.84375, 2.0)	(512, 512, 244)	-709.054	-1024	1650	217b8925754dec1802a523b0ee0599686ebe0a0c	(0.84375, 0.84375, 2.0)	(512, 512, 244)	(278, 221, 187, 36, 28, 6)	2025	1	(294.89827160493826, 233.14765432098764, 189.279012345679)	(41.24229166666666, -168.8597916666666, 1422.858024691358)	(3.0, 3.0, 3.0)	(22, 19, 16)	31.5894	-997	283	(3.0, 3.0, 3.0)	(22, 19, 16)	(5, 5, 6, 10, 8, 4)	107	1	(9.598130841121495, 8.22429906542056, 7.261682242990654)	(41.29439252336446, -168.82710280373826, 1423.585046728972)	64.729	-30	118	0.490181	0.384741	12.0446	31.3058	25.632	21	34.2053	36.7423	2603.25	15.3455	0.605447	1511.54
gastric1232.nrrd	v3.0	1.18.2	1.2.4	1.0.0	3.7.3	{'minimumROIDimensions': 2, 'minimumROISize': None, 'normalize': False, 'normalizeScale': 1, 'removeOutliers': None, 'resampledPixelSpacing': [3.0, 3.0, 3.0], 'interpolator': 3, 'preCrop': False, 'padDistance': 5, 'distances': [1], 'force2D': False, 'force2Ddimension': 0, 'resegmentRange': None, 'label': 1, 'additionalInfo': True, 'binWidth': 25.0}	{'Original': {}, 'Wavelet': {}}	b9c2192134b198ca182bdaca395fff28b0bd7860	3D	(0.74, 0.74, 0.8)	(512, 512, 521)	-956.417	-2048	2015	fb7fcd41e605b583f5e479c70f7801d679fcddd9	(0.74, 0.74, 0.8)	(512, 512, 521)	(143, 195, 331, 88, 83, 35)	83103	1	(179.4199848380925, 228.87766987954706, 348.7246068132318)	(-70.96071121981157, -19.71362428913531, 1472.9796854505857)	(3.0, 3.0, 3.0)	(33, 33, 21)	-29.7954	-1026	1165	(3.0, 3.0, 3.0)	(33, 33, 21)	(6, 6, 5, 21, 20, 10)	1354	1	(13.83456425406204, 14.091580502215658, 9.639586410635156)	(-71.0978072378139, -19.678358493353173, 1473.0187592319057)	88.1632	-21	147	0.580905	0.460513	29.1125	63.2176	63.2851	55.3173	70.8025	70.8025	35914.5	36.7234	0.546996	9623.8
gastric1233.nrrd	v3.0	1.18.2	1.2.4	1.0.0	3.7.3	{'minimumROIDimensions': 2, 'minimumROISize': None, 'normalize': False, 'normalizeScale': 1, 'removeOutliers': None, 'resampledPixelSpacing': [3.0, 3.0, 3.0], 'interpolator': 3, 'preCrop': False, 'padDistance': 5, 'distances': [1], 'force2D': False, 'force2Ddimension': 0, 'resegmentRange': None, 'label': 1, 'additionalInfo': True, 'binWidth': 25.0}	{'Original': {}, 'Wavelet': {}}	3a0eb5aa59b83ec7de1281014cc7d79afc703b65	3D	(0.751953125, 0.751953125, 0.7)	(512, 512, 670)	-633.849	-1024	1860	5958dae0d6803db0513cdb66f44c532530cb47df	(0.751953125, 0.751953125, 0.7)	(512, 512, 670)	(258, 246, 567, 125, 81, 37)	82382	2	(298.0929571993882, 282.48554295841325, 584.7950401786798)	(21.027907269071193, -130.2081366425994, 1577.1565281250757)	(3.0, 3.0, 3.0)	(43, 32, 20)	-52.3725	-1005	859	(3.0, 3.0, 3.0)	(43, 32, 20)	(6, 6, 5, 31, 19, 9)	1272	2	(15.900157232704403, 14.481132075471699, 8.995283018867925)	(22.700471698113212, -130.0566037735849, 1576.9358490566035)	56.9882	-64	112	0.770989	0.436573	28.9302	66.2665	90.05	59.7746	88.2836	95.9062	33394.5	51.0908	0.47449	10569.2
gastric1234.nrrd	v3.0	1.18.2	1.2.4	1.0.0	3.7.3	{'minimumROIDimensions': 2, 'minimumROISize': None, 'normalize': False, 'normalizeScale': 1, 'removeOutliers': None, 'resampledPixelSpacing': [3.0, 3.0, 3.0], 'interpolator': 3, 'preCrop': False, 'padDistance': 5, 'distances': [1], 'force2D': False, 'force2Ddimension': 0, 'resegmentRange': None, 'label': 1, 'additionalInfo': True, 'binWidth': 25.0}	{'Original': {}, 'Wavelet': {}}	89caa72a31d5cdee3f14dccf4246513a1874b16b	3D	(0.791015625, 0.791015625, 0.7)	(512, 512, 666)	-656.228	-1024	3071	4da0b6cbb907f259d5fb71ed1662ee31933ef8d8	(0.791015625, 0.791015625, 0.7)	(512, 512, 666)	(158, 217, 504, 49, 44, 24)	17683	2	(182.78827122094668, 240.31301249787933, 516.601255443081)	(-46.51611358499332, -162.51314441085717, 1414.4208788101566)	(3.0, 3.0, 3.0)	(25, 23, 18)	-15.9599	-1030	327	(3.0, 3.0, 3.0)	(25, 23, 18)	(6, 6, 6, 13, 11, 5)	227	1	(12.176211453744493, 11.066079295154186, 8.237885462555067)	(-45.47136563876649, -162.30176211453744, 1414.6636563876652)	53.4934	-103	113	0.722008	0.425333	15.3219	36.0234	37.108	30.1496	39.1152	41.8927	5713.88	26.0091	0.520763	2968.01
gastric1235.nrrd	v3.0	1.18.2	1.2.4	1.0.0	3.7.3	{'minimumROIDimensions': 2, 'minimumROISize': None, 'normalize': False, 'normalizeScale': 1, 'removeOutliers': None, 'resampledPixelSpacing': [3.0, 3.0, 3.0], 'interpolator': 3, 'preCrop': False, 'padDistance': 5, 'distances': [1], 'force2D': False, 'force2Ddimension': 0, 'resegmentRange': None, 'label': 1, 'additionalInfo': True, 'binWidth': 25.0}	{'Original': {}, 'Wavelet': {}}	38172132c597fe323dee0e0854e5b51cd547efb4	3D	(0.84375, 0.84375, 2.0)	(512, 512, 238)	-719.336	-1024	1711	ae3b45cc254c1d3a97f0ece824a7b22feab972eb	(0.84375, 0.84375, 2.0)	(512, 512, 238)	(168, 161, 169, 117, 62, 22)	35487	1	(224.64849099670303, 197.57257587285486, 180.647166568039)	(7.969039278468188, -188.87626410727873, 1496.3943331360779)	(3.0, 3.0, 3.0)	(45, 29, 26)	-10.2334	-1043	369	(3.0, 3.0, 3.0)	(45, 29, 26)	(5, 5, 6, 32, 18, 14)	1788	1	(20.74049217002237, 15.345078299776286, 13.294742729306488)	(7.721476510067113, -188.46476510067114, 1496.4842281879194)	62.9077	-282	129	0.592407	0.462023	38.0265	82.3043	93.0484	53.0754	97.719	100.623	47243.2	48.7577	0.437345	14450.6
gastric1236.nrrd	v3.0	1.18.2	1.2.4	1.0.0	3.7.3	{'minimumROIDimensions': 2, 'minimumROISize': None, 'normalize': False, 'normalizeScale': 1, 'removeOutliers': None, 'resampledPixelSpacing': [3.0, 3.0, 3.0], 'interpolator': 3, 'preCrop': False, 'padDistance': 5, 'distances': [1], 'force2D': False, 'force2Ddimension': 0, 'resegmentRange': None, 'label': 1, 'additionalInfo': True, 'binWidth': 25.0}	{'Original': {}, 'Wavelet': {}}	950a3a72aa3465f0ad946ade37040b563aae9a83	3D	(0.84375, 0.84375, 2.0)	(512, 512, 264)	-646.933	-1024	1730	2f73dcad236d992da58e94d13e33321b60e78608	(0.84375, 0.84375, 2.0)	(512, 512, 264)	(141, 134, 182, 93, 60, 24)	33597	2	(185.62041253683364, 167.1292674941215, 193.54829300235141)	(-47.96090192204662, -224.5628055518349, 1405.2965860047027)	(3.0, 3.0, 3.0)	(38, 29, 27)	-15.8217	-1027	410	(3.0, 3.0, 3.0)	(38, 29, 27)	(7, 6, 5, 25, 16, 16)	1750	1	(17.92, 14.684, 12.71942857142857)	(-47.74000000000001, -224.44799999999995, 1404.8582857142856)	50.524	-71	101	0.797015	0.76274	41.6248	54.5727	75.2396	56.6039	75.2396	76.9545	46398.4	43.4952	0.562943	11092.3
gastric1237.nrrd	v3.0	1.18.2	1.2.4	1.0.0	3.7.3	{'minimumROIDimensions': 2, 'minimumROISize': None, 'normalize': False, 'normalizeScale': 1, 'removeOutliers': None, 'resampledPixelSpacing': [3.0, 3.0, 3.0], 'interpolator': 3, 'preCrop': False, 'padDistance': 5, 'distances': [1], 'force2D': False, 'force2Ddimension': 0, 'resegmentRange': None, 'label': 1, 'additionalInfo': True, 'binWidth': 25.0}	{'Original': {}, 'Wavelet': {}}	a7d031092f7fe1630c1c2baa70419b607c5147fb	3D	(0.7929687499999998, 0.7929687499999998, 0.7000000000000001)	(512, 512, 587)	-711.929	-1024	1907	d539ffbdd8fbeea3dd9e045f049cf905810974a7	(0.7929687499999997, 0.7929687499999997, 0.7000000000000002)	(512, 512, 587)	(313, 175, 365, 72, 51, 38)	37143	1	(349.4166060899766, 198.27496432706027, 382.2005761516302)	(93.472933735411, -163.87766500627635, 1493.340403306141)	(3.0, 3.0, 3.0)	(31, 25, 20)	-76.7461	-1034	202	(3.0, 3.0, 3.0)	(31, 25, 20)	(7, 6, 5, 17, 12, 9)	595	1	(15.010084033613445, 11.035294117647059, 8.722689075630251)	(93.53025210084036, -163.89411764705866, 1493.1180672268908)	46.9361	-310	89	0.836517	0.469516	20.4416	43.5376	48.4665	43.2666	55.1543	57.6281	15517.1	36.42	0.562102	5352.33
gastric1238.nrrd	v3.0	1.18.2	1.2.4	1.0.0	3.7.3	{'minimumROIDimensions': 2, 'minimumROISize': None, 'normalize': False, 'normalizeScale': 1, 'removeOutliers': None, 'resampledPixelSpacing': [3.0, 3.0, 3.0], 'interpolator': 3, 'preCrop': False, 'padDistance': 5, 'distances': [1], 'force2D': False, 'force2Ddimension': 0, 'resegmentRange': None, 'label': 1, 'additionalInfo': True, 'binWidth': 25.0}	{'Original': {}, 'Wavelet': {}}	f3fab65767d294a2c6e73590b7322a7672e82daf	3D	(0.7343750000000001, 0.7343750000000001, 0.7000000000000002)	(512, 512, 659)	-620.772	-1024	1906	1fffeca3c1f3262ec4a6c4fcb68da7eb8c771407	(0.7343750000000001, 0.7343750000000001, 0.7000000000000002)	(512, 512, 659)	(189, 180, 388, 106, 68, 67)	113797	1	(245.85332653760645, 215.40255015510076, 424.6891921579655)	(-14.084275823945205, -179.44656472984798, 1447.082434510576)	(3.0, 3.0, 3.0)	(38, 29, 28)	-52.2433	-1036	1344	(3.0, 3.0, 3.0)	(38, 29, 28)	(6, 6, 6, 24, 17, 15)	1551	1	(18.967762733720182, 14.175370728562218, 13.808510638297872)	(-13.596711798839422, -179.97388781431346, 1447.3755319148936)	75.3623	-819	167	0.62582	0.506158	37.722	74.5262	72.2496	54.0833	77.8267	84.9058	40651.9	46.64	0.408803	13985.9
gastric1239.nrrd	v3.0	1.18.2	1.2.4	1.0.0	3.7.3	{'minimumROIDimensions': 2, 'minimumROISize': None, 'normalize': False, 'normalizeScale': 1, 'removeOutliers': None, 'resampledPixelSpacing': [3.0, 3.0, 3.0], 'interpolator': 3, 'preCrop': False, 'padDistance': 5, 'distances': [1], 'force2D': False, 'force2Ddimension': 0, 'resegmentRange': None, 'label': 1, 'additionalInfo': True, 'binWidth': 25.0}	{'Original': {}, 'Wavelet': {}}	16ae44e17f79cd75c533b90a20c02f8199f578ec	3D	(0.7246093749999999, 0.7246093749999999, 0.6999999999999997)	(512, 512, 551)	-683.617	-1024	2412	44c5af4e1428fd9232771e3cfee9b39fe60015af	(0.724609375, 0.724609375, 0.6999999999999996)	(512, 512, 551)	(264, 256, 451, 28, 41, 11)	5487	1	(276.7973391652998, 276.5332604337525, 456.146345908511)	(12.432251621730956, -134.75910230288625, 1518.6024421359568)	(3.0, 3.0, 3.0)	(19, 22, 14)	57.1012	-134	965	(3.0, 3.0, 3.0)	(19, 22, 14)	(6, 7, 5, 7, 9, 3)	96	1	(8.447916666666666, 10.71875, 6.020833333333333)	(12.343750000000057, -133.8437499999999, 1518.5124999999994)	63.6667	-11	133	0.591098	0.338019	9.12503	26.9956	21.8403	27.6586	27.6586	27.8209	2412	15.957	0.739104	1176.78
gastric1240.nrrd	v3.0	1.18.2	1.2.4	1.0.0	3.7.3	{'minimumROIDimensions': 2, 'minimumROISize': None, 'normalize': False, 'normalizeScale': 1, 'removeOutliers': None, 'resampledPixelSpacing': [3.0, 3.0, 3.0], 'interpolator': 3, 'preCrop': False, 'padDistance': 5, 'distances': [1], 'force2D': False, 'force2Ddimension': 0, 'resegmentRange': None, 'label': 1, 'additionalInfo': True, 'binWidth': 25.0}	{'Original': {}, 'Wavelet': {}}	d808740454482fd00b55fe0eaa4f4c01365f526f	3D	(0.7343750000000001, 0.7343750000000001, 0.6999999999999997)	(512, 512, 641)	-616.221	-1024	2122	ab989d7c337d25fb79bebb7feea797f9e9cf7a1f	(0.734375, 0.734375, 0.6999999999999997)	(512, 512, 641)	(258, 180, 429, 157, 140, 131)	394843	3	(333.2485316948762, 229.6383828509053, 504.37538717920796)	(67.09657796342466, -168.99212509386666, 1365.1627710254456)	(3.0, 3.0, 3.0)	(50, 47, 43)	-109.753	-1038	1489	(3.0, 3.0, 3.0)	(50, 47, 43)	(5, 7, 6, 32, 33, 31)	5598	1	(23.27831368345838, 17.906216505894964, 23.32404430153626)	(67.33494105037511, -168.78135048231533, 1365.222132904609)	51.8685	-961	170	0.720708	0.469141	53.0189	113.013	113.406	114.865	98.27	122.119	149887	81.4492	0.410943	33205.7
gastric1241.nrrd	v3.0	1.18.2	1.2.4	1.0.0	3.7.3	{'minimumROIDimensions': 2, 'minimumROISize': None, 'normalize': False, 'normalizeScale': 1, 'removeOutliers': None, 'resampledPixelSpacing': [3.0, 3.0, 3.0], 'interpolator': 3, 'preCrop': False, 'padDistance': 5, 'distances': [1], 'force2D': False, 'force2Ddimension': 0, 'resegmentRange': None, 'label': 1, 'additionalInfo': True, 'binWidth': 25.0}	{'Original': {}, 'Wavelet': {}}	66dc0d81493575d0e96e1d0465487de0c29781d2	3D	(0.84375, 0.84375, 2.0)	(512, 512, 217)	-748.512	-1024	2597	8679376748986da9f521a7e70251438c7430793b	(0.84375, 0.84375, 2.0)	(512, 512, 217)	(177, 175, 149, 71, 62, 19)	25168	1	(208.04338842975207, 208.6073188175461, 158.48283534647172)	(-27.0415160123967, -169.56569974769548, 1404.4656706929434)	(3.0, 3.0, 3.0)	(32, 29, 24)	-12.1094	-1047	272	(3.0, 3.0, 3.0)	(32, 29, 24)	(6, 5, 5, 20, 18, 13)	1325	1	(14.005283018867924, 14.329811320754716, 11.48)	(-27.48415094339623, -169.51056603773586, 1404.44)	65.6898	-36	116	0.685121	0.676764	37.3622	55.2072	65.7951	49.6588	61.1882	66.2722	35164.1	37.8236	0.531695	9762.36
gastric1242.nrrd	v3.0	1.18.2	1.2.4	1.0.0	3.7.3	{'minimumROIDimensions': 2, 'minimumROISize': None, 'normalize': False, 'normalizeScale': 1, 'removeOutliers': None, 'resampledPixelSpacing': [3.0, 3.0, 3.0], 'interpolator': 3, 'preCrop': False, 'padDistance': 5, 'distances': [1], 'force2D': False, 'force2Ddimension': 0, 'resegmentRange': None, 'label': 1, 'additionalInfo': True, 'binWidth': 25.0}	{'Original': {}, 'Wavelet': {}}	c70e0dc64ba20573a4b4ceb0e77b66cd219c035f	3D	(0.7890624999999998, 0.7890624999999998, 0.7000000000000001)	(512, 512, 662)	-624.918	-1024	1808	0d465938a26c89fc238af51f805f68b578135583	(0.7890624999999998, 0.7890624999999998, 0.7000000000000001)	(512, 512, 662)	(245, 129, 433, 52, 45, 45)	26044	1	(271.66929043157734, 155.886922131777, 457.3177699278145)	(6.758580731166489, -224.6009442553948, 1347.4224389494702)	(3.0, 3.0, 3.0)	(25, 24, 23)	-181.97	-1036	171	(3.0, 3.0, 3.0)	(25, 24, 23)	(5, 6, 6, 14, 12, 11)	445	1	(11.907865168539326, 12.725842696629213, 11.375280898876404)	(6.223595505618036, -224.32247191011243, 1347.5758426966293)	59.2989	-54	130	0.74095	0.517747	21.1565	40.8627	39.4588	43.2666	40.025	44.699	11647.1	30.2772	0.622329	3992.79
gastric1243.nrrd	v3.0	1.18.2	1.2.4	1.0.0	3.7.3	{'minimumROIDimensions': 2, 'minimumROISize': None, 'normalize': False, 'normalizeScale': 1, 'removeOutliers': None, 'resampledPixelSpacing': [3.0, 3.0, 3.0], 'interpolator': 3, 'preCrop': False, 'padDistance': 5, 'distances': [1], 'force2D': False, 'force2Ddimension': 0, 'resegmentRange': None, 'label': 1, 'additionalInfo': True, 'binWidth': 25.0}	{'Original': {}, 'Wavelet': {}}	b128625c92704b97372cdbb8f5d02aab99b9c133	3D	(0.7343750000000001, 0.7343750000000001, 0.7000000000000002)	(512, 512, 614)	-617.899	-1024	1615	9935a313f84535c17ee51ace3f83571353efbb47	(0.7343750000000001, 0.7343750000000001, 0.7000000000000002)	(512, 512, 614)	(177, 194, 415, 63, 62, 47)	36860	1	(203.16351058057515, 224.10515463917525, 440.4719207813348)	(-45.43460941739008, -179.0555895618557, 920.7303445469342)	(3.0, 3.0, 3.0)	(27, 27, 23)	-96.6164	-1038	342	(3.0, 3.0, 3.0)	(27, 27, 23)	(6, 6, 6, 14, 14, 11)	525	1	(11.238095238095237, 12.361904761904762, 11.453333333333333)	(-45.78571428571426, -179.41428571428577, 920.91)	69.6667	-46	156	0.659392	0.474307	23.4778	49.4993	42.638	47.4342	45.793	58.5577	13613.6	32.6394	0.518914	5313.38
gastric1244.nrrd	v3.0	1.18.2	1.2.4	1.0.0	3.7.3	{'minimumROIDimensions': 2, 'minimumROISize': None, 'normalize': False, 'normalizeScale': 1, 'removeOutliers': None, 'resampledPixelSpacing': [3.0, 3.0, 3.0], 'interpolator': 3, 'preCrop': False, 'padDistance': 5, 'distances': [1], 'force2D': False, 'force2Ddimension': 0, 'resegmentRange': None, 'label': 1, 'additionalInfo': True, 'binWidth': 25.0}	{'Original': {}, 'Wavelet': {}}	9c593069d5b67933d90dc05353b81cc5b294be59	3D	(0.8437499999999999, 0.8437499999999999, 1.9999999999999998)	(512, 512, 259)	-701.384	-1024	2652	29f4328acaa2cc3db6d12fc405d4798da74659af	(0.8437499999999999, 0.8437499999999999, 1.9999999999999998)	(512, 512, 259)	(165, 170, 177, 71, 65, 11)	13059	1	(200.55724021747454, 201.52446588559613, 183.6807565663527)	(-37.357953566505955, -178.04185690902835, 1125.9615131327055)	(3.0, 3.0, 3.0)	(32, 30, 19)	-18.3518	-1032	429	(3.0, 3.0, 3.0)	(32, 30, 19)	(6, 6, 6, 19, 18, 7)	627	1	(15.023923444976077, 14.267942583732058, 9.998405103668262)	(-37.428229665071854, -178.1961722488039, 1125.095215311005)	66.9011	-123	121	0.804477	0.339459	19.5385	57.5577	57	51.0882	64.2028	66.34	16240.5	46.3039	0.492778	6293.6
gastric1245.nrrd	v3.0	1.18.2	1.2.4	1.0.0	3.7.3	{'minimumROIDimensions': 2, 'minimumROISize': None, 'normalize': False, 'normalizeScale': 1, 'removeOutliers': None, 'resampledPixelSpacing': [3.0, 3.0, 3.0], 'interpolator': 3, 'preCrop': False, 'padDistance': 5, 'distances': [1], 'force2D': False, 'force2Ddimension': 0, 'resegmentRange': None, 'label': 1, 'additionalInfo': True, 'binWidth': 25.0}	{'Original': {}, 'Wavelet': {}}	8afae261a74ea57f9d1bef18c94986a047deb8c8	3D	(0.7410000000000001, 0.7410000000000001, 2.0)	(512, 512, 229)	-885.196	-2048	1828	f870cd42ef21d8f8a1a4f8268abb2ff80890a197	(0.7410000000000001, 0.7410000000000001, 2.0)	(512, 512, 229)	(196, 169, 171, 32, 43, 5)	2804	1	(211.9957203994294, 190.96219686162624, 173.21041369472184)	(-24.571571184022815, -47.96991212553496, 1645.4208273894435)	(3.0, 3.0, 3.0)	(20, 23, 15)	-51.3093	-1016	300	(3.0, 3.0, 3.0)	(20, 23, 15)	(5, 6, 6, 8, 10, 3)	120	1	(8.95, 10.675, 7.216666666666667)	(-24.680900000000005, -48.31840000000001, 1645.1499999999999)	47.1083	-28	113	0.68635	0.311009	8.8687	28.5159	24.7386	30.1496	32.311	32.311	3052.12	19.5719	0.716445	1420.27
gastric1246.nrrd	v3.0	1.18.2	1.2.4	1.0.0	3.7.3	{'minimumROIDimensions': 2, 'minimumROISize': None, 'normalize': False, 'normalizeScale': 1, 'removeOutliers': None, 'resampledPixelSpacing': [3.0, 3.0, 3.0], 'interpolator': 3, 'preCrop': False, 'padDistance': 5, 'distances': [1], 'force2D': False, 'force2Ddimension': 0, 'resegmentRange': None, 'label': 1, 'additionalInfo': True, 'binWidth': 25.0}	{'Original': {}, 'Wavelet': {}}	c0debd3a5a76427e68555a1092af771d53473f63	3D	(0.84375, 0.84375, 2.0)	(512, 512, 302)	-708.295	-1024	3070	778872279254257e80480c6911b72e46a5122630	(0.84375, 0.84375, 2.0)	(512, 512, 302)	(138, 162, 234, 77, 107, 17)	32891	1	(171.03690979295249, 213.4775470493448, 242.7634915326381)	(-62.26573236219633, -192.45644467711534, 1253.0269830652762)	(3.0, 3.0, 3.0)	(34, 42, 23)	-8.743	-1042	720	(3.0, 3.0, 3.0)	(34, 42, 23)	(6, 6, 6, 21, 30, 11)	1729	1	(14.646616541353383, 19.75477154424523, 11.750144592249855)	(-62.56015037593986, -192.2356853672643, 1253.2504337767496)	57.8473	-93	107	0.646675	0.473156	34.3137	72.521	57.9396	90.7965	85.9069	93	46015.9	46.8975	0.464548	13367.8
gastric1247.nrrd	v3.0	1.18.2	1.2.4	1.0.0	3.7.3	{'minimumROIDimensions': 2, 'minimumROISize': None, 'normalize': False, 'normalizeScale': 1, 'removeOutliers': None, 'resampledPixelSpacing': [3.0, 3.0, 3.0], 'interpolator': 3, 'preCrop': False, 'padDistance': 5, 'distances': [1], 'force2D': False, 'force2Ddimension': 0, 'resegmentRange': None, 'label': 1, 'additionalInfo': True, 'binWidth': 25.0}	{'Original': {}, 'Wavelet': {}}	d2df2e7865ec63f700b8ac97a2844c15bbe83f00	3D	(0.685546875, 0.685546875, 2.0)	(512, 512, 228)	-595.277	-1024	1590	7c62e03ba86e0e1254f3f760fe5d9e064650685b	(0.685546875, 0.685546875, 2.0)	(512, 512, 228)	(149, 180, 125, 105, 64, 18)	34927	1	(188.19260171214248, 211.49394451284107, 133.50173218427005)	(-47.142376560621074, -165.6682138202984, 918.5034643685401)	(3.0, 3.0, 3.0)	(36, 26, 23)	-17.7125	-1053	642	(3.0, 3.0, 3.0)	(36, 26, 23)	(6, 5, 5, 24, 15, 12)	1284	1	(14.707165109034268, 11.851246105919003, 10.80373831775701)	(-46.87850467289718, -165.946261682243, 918.411214953271)	64.9104	-3	115	0.620912	0.53402	31.1393	58.3111	71.3092	49.93	67.4166	79.712	33868.1	36.206	0.55219	9167.61
gastric1248.nrrd	v3.0	1.18.2	1.2.4	1.0.0	3.7.3	{'minimumROIDimensions': 2, 'minimumROISize': None, 'normalize': False, 'normalizeScale': 1, 'removeOutliers': None, 'resampledPixelSpacing': [3.0, 3.0, 3.0], 'interpolator': 3, 'preCrop': False, 'padDistance': 5, 'distances': [1], 'force2D': False, 'force2Ddimension': 0, 'resegmentRange': None, 'label': 1, 'additionalInfo': True, 'binWidth': 25.0}	{'Original': {}, 'Wavelet': {}}	3c293dbd66510c2df7115a106226a4c68592bdf6	3D	(0.84375, 0.84375, 2.0)	(512, 512, 269)	-702.198	-1024	2177	0bb5397e15cdafb83dbf60adec0d1a4983fd3132	(0.84375, 0.84375, 2.0)	(512, 512, 269)	(272, 214, 209, 45, 63, 14)	11651	1	(294.33078705690497, 245.14728349497898, 215.95124881984378)	(66.76347657926357, -145.23510455111148, 1418.2024976396874)	(3.0, 3.0, 3.0)	(25, 29, 21)	16.1556	-566	447	(3.0, 3.0, 3.0)	(25, 29, 21)	(5, 5, 5, 13, 18, 10)	665	1	(11.290225563909775, 13.542857142857143, 9.917293233082706)	(66.37067669172933, -145.3714285714286, 1418.551879699248)	54.8301	-68	122	0.76949	0.288101	14.7382	51.1565	47.4342	51.788	51.788	56.0446	17566.9	39.3644	0.630657	5181.88
gastric1249.nrrd	v3.0	1.18.2	1.2.4	1.0.0	3.7.3	{'minimumROIDimensions': 2, 'minimumROISize': None, 'normalize': False, 'normalizeScale': 1, 'removeOutliers': None, 'resampledPixelSpacing': [3.0, 3.0, 3.0], 'interpolator': 3, 'preCrop': False, 'padDistance': 5, 'distances': [1], 'force2D': False, 'force2Ddimension': 0, 'resegmentRange': None, 'label': 1, 'additionalInfo': True, 'binWidth': 25.0}	{'Original': {}, 'Wavelet': {}}	4e8920a660b83b3bac70af09ea95275dc30df175	3D	(0.77734375, 0.77734375, 0.6999999999999997)	(512, 512, 712)	-683.836	-1024	1715	142c25328e62043ed9f3b3ded138c88e87307c25	(0.77734375, 0.77734375, 0.6999999999999997)	(512, 512, 712)	(161, 174, 550, 100, 84, 20)	53454	1	(210.0951285217196, 218.27234631645902, 560.7406929322408)	(-28.295193063194517, -171.43868391806524, 1295.6184850525685)	(3.0, 3.0, 3.0)	(38, 34, 16)	-133.844	-1037	762	(3.0, 3.0, 3.0)	(38, 34, 16)	(7, 8, 5, 24, 19, 5)	856	1	(18.40303738317757, 17.115654205607477, 7.410046728971962)	(-27.290887850467293, -171.65303738317775, 1295.4801401869158)	52.09	-805	141	0.468691	0.182307	14.4364	79.1873	66.6108	48.3735	75.2396	78.0577	22551.8	37.1144	0.550769	7008.66
gastric1250.nrrd	v3.0	1.18.2	1.2.4	1.0.0	3.7.3	{'minimumROIDimensions': 2, 'minimumROISize': None, 'normalize': False, 'normalizeScale': 1, 'removeOutliers': None, 'resampledPixelSpacing': [3.0, 3.0, 3.0], 'interpolator': 3, 'preCrop': False, 'padDistance': 5, 'distances': [1], 'force2D': False, 'force2Ddimension': 0, 'resegmentRange': None, 'label': 1, 'additionalInfo': True, 'binWidth': 25.0}	{'Original': {}, 'Wavelet': {}}	95d7c944b8ecc17b19b183ecc6c1a9b3fa248ed7	3D	(0.84375, 0.84375, 2.0)	(512, 512, 230)	-723.135	-1024	1622	e0c771fae86d54cf1a1ae836824ff6b85e8439cc	(0.84375, 0.84375, 2.0)	(512, 512, 230)	(269, 248, 190, 62, 68, 7)	10674	1	(304.11382799325463, 288.5593966647929, 193.122447067641)	(47.01791736930852, -122.10613406408092, 1300.7448941352818)	(3.0, 3.0, 3.0)	(29, 31, 16)	-115.215	-1040	717	(3.0, 3.0, 3.0)	(29, 31, 16)	(9, 9, 6, 14, 16, 4)	497	1	(15.645875251509054, 17.390342052313883, 7.54728370221328)	(48.437625754527105, -120.32897384305832, 1300.64185110664)	54.7163	-556	137	0.617413	0.246868	12.615	51.1001	39.4588	48.3735	53.6656	54.4151	13021.9	31.5499	0.660191	4054.43
gastric1251.nrrd	v3.0	1.18.2	1.2.4	1.0.0	3.7.3	{'minimumROIDimensions': 2, 'minimumROISize': None, 'normalize': False, 'normalizeScale': 1, 'removeOutliers': None, 'resampledPixelSpacing': [3.0, 3.0, 3.0], 'interpolator': 3, 'preCrop': False, 'padDistance': 5, 'distances': [1], 'force2D': False, 'force2Ddimension': 0, 'resegmentRange': None, 'label': 1, 'additionalInfo': True, 'binWidth': 25.0}	{'Original': {}, 'Wavelet': {}}	146a5d83d891fa736058710cfd4eb85c55c05207	3D	(0.703125, 0.703125, 0.6999999999999997)	(512, 512, 638)	-668.665	-1024	1707	79fc03a8d74805dd5bd5779577e10eb72aea9112	(0.703125, 0.703125, 0.6999999999999997)	(512, 512, 638)	(177, 259, 485, 57, 55, 20)	17278	1	(202.8261372844079, 285.8799050816067, 494.212871860169)	(-39.03630972190069, -121.13912923949525, 1296.649010302118)	(3.0, 3.0, 3.0)	(25, 25, 16)	48.5178	-884	557	(3.0, 3.0, 3.0)	(25, 25, 16)	(5, 6, 5, 12, 13, 5)	229	1	(11.08296943231441, 11.611353711790393, 6.9475982532751095)	(-39.25109170305679, -121.16593886462877, 1296.6927947598253)	48.2969	-18	95	0.567722	0.390999	14.7161	37.6373	30.1496	31.3209	41.6773	45.3982	5821.88	21.3675	0.589454	2655.07
gastric1252.nrrd	v3.0	1.18.2	1.2.4	1.0.0	3.7.3	{'minimumROIDimensions': 2, 'minimumROISize': None, 'normalize': False, 'normalizeScale': 1, 'removeOutliers': None, 'resampledPixelSpacing': [3.0, 3.0, 3.0], 'interpolator': 3, 'preCrop': False, 'padDistance': 5, 'distances': [1], 'force2D': False, 'force2Ddimension': 0, 'resegmentRange': None, 'label': 1, 'additionalInfo': True, 'binWidth': 25.0}	{'Original': {}, 'Wavelet': {}}	770745ba1e7e4c384612eccdd42d5769c2ea19e8	3D	(0.8828125, 0.8828125, 2.0)	(512, 512, 233)	-769.836	-1024	3071	f5ac0e72eaed327c2a0dfbfde37800217024a250	(0.8828125, 0.8828125, 2.0)	(512, 512, 233)	(241, 195, 183, 44, 36, 6)	3535	1	(259.85799151343707, 212.17595473833097, 185.77142857142857)	(7.847289382956205, -199.74700870756718, 1350.0428571428572)	(3.0, 3.0, 3.0)	(25, 22, 16)	-139.683	-1039	329	(3.0, 3.0, 3.0)	(25, 22, 16)	(6, 5, 6, 13, 11, 4)	194	1	(11.27319587628866, 10.25257731958763, 7.670103092783505)	(8.31958762886601, -199.2422680412371, 1350.0103092783504)	52.8144	-298	117	0.736104	0.313327	10.9855	35.0609	36.1248	33.1361	40.2492	43.0581	4929.75	25.8085	0.6211	2255.31
gastric1253.nrrd	v3.0	1.18.2	1.2.4	1.0.0	3.7.3	{'minimumROIDimensions': 2, 'minimumROISize': None, 'normalize': False, 'normalizeScale': 1, 'removeOutliers': None, 'resampledPixelSpacing': [3.0, 3.0, 3.0], 'interpolator': 3, 'preCrop': False, 'padDistance': 5, 'distances': [1], 'force2D': False, 'force2Ddimension': 0, 'resegmentRange': None, 'label': 1, 'additionalInfo': True, 'binWidth': 25.0}	{'Original': {}, 'Wavelet': {}}	f69cda7a42ee01ef27b0e8ee4d3d3dc3c472d06c	3D	(0.74, 0.74, 2.0)	(512, 512, 205)	-946.353	-2668	19139	ee9ecac93c1cda8d7de233f7f7a531281b34f01d	(0.74, 0.74, 2.0)	(512, 512, 205)	(269, 209, 144, 79, 70, 33)	33565	1	(308.55137792343214, 240.03596007746165, 163.612572620289)	(59.75281966333978, -11.456489542678497, 1705.7251452405783)	(3.0, 3.0, 3.0)	(31, 29, 34)	22.5094	-1014	668	(3.0, 3.0, 3.0)	(31, 29, 34)	(5, 6, 6, 20, 17, 22)	1323	1	(14.761904761904763, 12.780801209372639, 18.96825396825397)	(59.84051428571429, -11.610696371882206, 1705.9047619047622)	72.1262	-396	132	0.752247	0.438232	31.1237	71.0211	68.4105	74.0945	58.2495	76.6616	35193.4	53.4254	0.445697	11652.5
gastric1254.nrrd	v3.0	1.18.2	1.2.4	1.0.0	3.7.3	{'minimumROIDimensions': 2, 'minimumROISize': None, 'normalize': False, 'normalizeScale': 1, 'removeOutliers': None, 'resampledPixelSpacing': [3.0, 3.0, 3.0], 'interpolator': 3, 'preCrop': False, 'padDistance': 5, 'distances': [1], 'force2D': False, 'force2Ddimension': 0, 'resegmentRange': None, 'label': 1, 'additionalInfo': True, 'binWidth': 25.0}	{'Original': {}, 'Wavelet': {}}	fbb43e57e3f175afbff36f4f74b1ed45d26dbda5	3D	(0.84375, 0.84375, 2.0)	(512, 512, 220)	-661.289	-1024	3071	2b8a417ca5431a249be9dc1cd3541c777762be92	(0.84375, 0.84375, 2.0)	(512, 512, 220)	(239, 148, 153, 58, 47, 8)	3127	1	(272.5478094019827, 169.4944035817077, 156.86632555164695)	(19.384089182922907, -206.06722197793414, 1370.8326511032938)	(3.0, 3.0, 3.0)	(28, 25, 17)	-137.567	-1057	162	(3.0, 3.0, 3.0)	(28, 25, 17)	(9, 6, 6, 12, 12, 5)	164	1	(14.384146341463415, 11.048780487804878, 8.304878048780488)	(19.652439024390247, -206.85365853658536, 1370.5146341463415)	42.9268	-521	120	0.859669	0.239076	9.0498	37.8533	37.9473	36.4966	37.9473	41.7852	4132.12	32.5413	0.494553	2517.99
gastric1255.nrrd	v3.0	1.18.2	1.2.4	1.0.0	3.7.3	{'minimumROIDimensions': 2, 'minimumROISize': None, 'normalize': False, 'normalizeScale': 1, 'removeOutliers': None, 'resampledPixelSpacing': [3.0, 3.0, 3.0], 'interpolator': 3, 'preCrop': False, 'padDistance': 5, 'distances': [1], 'force2D': False, 'force2Ddimension': 0, 'resegmentRange': None, 'label': 1, 'additionalInfo': True, 'binWidth': 25.0}	{'Original': {}, 'Wavelet': {}}	b1edb08048c341b3cc9c89baa816c00bb371ca2c	3D	(0.7410000000000001, 0.7410000000000001, 0.8)	(512, 512, 641)	-743.387	-2048	1661	071939cf743147ed570c20142227daa05d2b63be	(0.7410000000000001, 0.7410000000000001, 0.8)	(512, 512, 641)	(232, 137, 481, 58, 33, 13)	11733	1	(259.32966845649025, 150.9688059319867, 486.2754623710901)	(3.47158432625929, -77.60501480439792, 1364.0203698968726)	(3.0, 3.0, 3.0)	(26, 20, 15)	-146.049	-1022	183	(3.0, 3.0, 3.0)	(26, 20, 15)	(6, 6, 5, 13, 8, 4)	232	1	(11.758620689655173, 9.008620689655173, 6.262931034482759)	(3.7136620689654976, -77.31753793103456, 1363.888793103449)	37.1595	-283	97	0.506208	0.281778	11.3045	40.1185	39.4588	24.1868	41.7852	42.2137	6008.62	20.3083	0.725347	2203.54
gastric1256.nrrd	v3.0	1.18.2	1.2.4	1.0.0	3.7.3	{'minimumROIDimensions': 2, 'minimumROISize': None, 'normalize': False, 'normalizeScale': 1, 'removeOutliers': None, 'resampledPixelSpacing': [3.0, 3.0, 3.0], 'interpolator': 3, 'preCrop': False, 'padDistance': 5, 'distances': [1], 'force2D': False, 'force2Ddimension': 0, 'resegmentRange': None, 'label': 1, 'additionalInfo': True, 'binWidth': 25.0}	{'Original': {}, 'Wavelet': {}}	a7a5658845dc974af88742e9bfe560f1a8ad7cb6	3D	(0.7343750000000001, 0.7343750000000001, 0.7000000000000002)	(512, 512, 565)	-637.219	-1024	1630	84b0de2b05715255f947ffac1133c8032421dcf7	(0.7343750000000001, 0.7343750000000001, 0.7000000000000002)	(512, 512, 565)	(229, 124, 379, 74, 63, 25)	39926	1	(267.4693933777488, 151.61716675850323, 392.1976656815108)	(5.790023261784256, -197.28895566172417, 1009.4383659770576)	(3.0, 3.0, 3.0)	(31, 27, 18)	-28.9036	-1034	275	(3.0, 3.0, 3.0)	(31, 27, 18)	(6, 6, 5, 18, 15, 6)	571	1	(15.145359019264449, 12.238178633975481, 7.830122591943958)	(5.936077057793291, -195.78546409807356, 1008.5403677758318)	52.3292	-395	114	0.710509	0.361251	18.138	50.2089	48.3735	42.9535	54.0833	62.9285	14877	35.6739	0.523756	5585.11
gastric1257.nrrd	v3.0	1.18.2	1.2.4	1.0.0	3.7.3	{'minimumROIDimensions': 2, 'minimumROISize': None, 'normalize': False, 'normalizeScale': 1, 'removeOutliers': None, 'resampledPixelSpacing': [3.0, 3.0, 3.0], 'interpolator': 3, 'preCrop': False, 'padDistance': 5, 'distances': [1], 'force2D': False, 'force2Ddimension': 0, 'resegmentRange': None, 'label': 1, 'additionalInfo': True, 'binWidth': 25.0}	{'Original': {}, 'Wavelet': {}}	869906e8bd5a9986c9d7e74bd7dfb3abb365d5aa	3D	(0.7410000000000001, 0.7410000000000001, 2.0)	(512, 512, 241)	-858.768	-2048	1688	ae08ef90deb4d8f4cba18810af98e6a1f1e6a3a9	(0.7410000000000001, 0.7410000000000001, 2.0)	(512, 512, 241)	(241, 136, 189, 125, 131, 23)	73572	1	(297.7727532213342, 191.97900016310552, 201.99571847985646)	(23.364210137008598, -47.21646087913879, 1489.491436959713)	(3.0, 3.0, 3.0)	(43, 44, 27)	-157.932	-1059	1043	(3.0, 3.0, 3.0)	(43, 44, 27)	(6, 6, 6, 30, 32, 15)	2923	1	(19.031474512487172, 19.224426958604173, 14.330140266849128)	(22.93852353746143, -46.67011912418748, 1488.9904208005473)	34.0109	-896	112	0.792949	0.50744	44.3949	87.488	87.2067	87.3613	99.7246	102.088	77769	69.3735	0.391579	22501
gastric1258.nrrd	v3.0	1.18.2	1.2.4	1.0.0	3.7.3	{'minimumROIDimensions': 2, 'minimumROISize': None, 'normalize': False, 'normalizeScale': 1, 'removeOutliers': None, 'resampledPixelSpacing': [3.0, 3.0, 3.0], 'interpolator': 3, 'preCrop': False, 'padDistance': 5, 'distances': [1], 'force2D': False, 'force2Ddimension': 0, 'resegmentRange': None, 'label': 1, 'additionalInfo': True, 'binWidth': 25.0}	{'Original': {}, 'Wavelet': {}}	d7f0a7baabf1b1f1bfa9ab6d2b687e3f6a5754c0	3D	(0.7812499999999999, 0.7812499999999999, 0.7000000000000003)	(512, 512, 649)	-736.778	-1024	1839	fa5fc13ecf4bc5dd193c854aaffd199051928c4a	(0.7812499999999998, 0.7812499999999998, 0.7000000000000003)	(512, 512, 649)	(273, 190, 478, 88, 78, 50)	55695	1	(310.62343118771884, 224.85838944249932, 502.8438998114732)	(43.065180615405325, -150.9387582480473, 1229.7907298680318)	(3.0, 3.0, 3.0)	(35, 32, 24)	19.2947	-1031	1011	(3.0, 3.0, 3.0)	(35, 32, 24)	(7, 6, 6, 22, 17, 11)	824	1	(15.547330097087379, 14.100728155339805, 10.983009708737864)	(43.14199029126219, -151.19781553398042, 1229.8990291262141)	61.8192	-7	109	0.663655	0.307562	20.1297	65.4495	65.521	49.4773	66.4078	69.455	21579.8	43.4359	0.513602	7298.29
gastric1259.nrrd	v3.0	1.18.2	1.2.4	1.0.0	3.7.3	{'minimumROIDimensions': 2, 'minimumROISize': None, 'normalize': False, 'normalizeScale': 1, 'removeOutliers': None, 'resampledPixelSpacing': [3.0, 3.0, 3.0], 'interpolator': 3, 'preCrop': False, 'padDistance': 5, 'distances': [1], 'force2D': False, 'force2Ddimension': 0, 'resegmentRange': None, 'label': 1, 'additionalInfo': True, 'binWidth': 25.0}	{'Original': {}, 'Wavelet': {}}	87ab393598b95c891e92bafe6b4e095f5c59d9f1	3D	(0.74, 0.74, 0.8)	(512, 512, 521)	-911.889	-2048	1737	e116af976422b8a5a6260bce213feefcc57ac578	(0.74, 0.74, 0.8)	(512, 512, 521)	(302, 229, 430, 37, 70, 21)	14204	1	(321.89735285834973, 262.6816389749366, 440.73106167276825)	(18.847541115178785, 5.301312841452955, 1526.0848493382148)	(3.0, 3.0, 3.0)	(21, 29, 18)	-106.498	-1012	789	(3.0, 3.0, 3.0)	(21, 29, 18)	(6, 5, 6, 8, 18, 5)	216	1	(10.064814814814815, 13.560185185185185, 8.106481481481481)	(18.967944444444427, 5.727455555555409, 1525.9194444444447)	51.3287	-256	106	0.456241	0.226683	10.5687	46.6233	26.8328	54.7449	45.3982	54.827	5512.5	21.2715	0.591377	2551.83
gastric1260.nrrd	v3.0	1.18.2	1.2.4	1.0.0	3.7.3	{'minimumROIDimensions': 2, 'minimumROISize': None, 'normalize': False, 'normalizeScale': 1, 'removeOutliers': None, 'resampledPixelSpacing': [3.0, 3.0, 3.0], 'interpolator': 3, 'preCrop': False, 'padDistance': 5, 'distances': [1], 'force2D': False, 'force2Ddimension': 0, 'resegmentRange': None, 'label': 1, 'additionalInfo': True, 'binWidth': 25.0}	{'Original': {}, 'Wavelet': {}}	84250d0f00e18e51b897f8205ac2e1f99c4eae18	3D	(0.74, 0.74, 0.8)	(512, 512, 541)	-881.923	-2048	2139	3b0c86237dfc7e68c2cf06a0b10a92774df0699d	(0.74, 0.74, 0.8)	(512, 512, 541)	(199, 171, 328, 46, 53, 21)	15363	1	(220.9436958927293, 201.7725053700449, 338.5527566230554)	(-44.13936503938035, -39.7714460261669, 1298.3422052984447)	(3.0, 3.0, 3.0)	(24, 25, 17)	-35.2271	-999	343	(3.0, 3.0, 3.0)	(24, 25, 17)	(7, 5, 5, 10, 13, 6)	264	1	(11.257575757575758, 12.484848484848484, 7.863636363636363)	(-43.734972727272755, -39.498554545454695, 1298.1909090909094)	53.1326	-92	98	0.649977	0.367069	13.7356	37.4197	30.8869	37.108	44.2945	44.2945	6847.88	24.322	0.674634	2584.95
gastric1261.nrrd	v3.0	1.18.2	1.2.4	1.0.0	3.7.3	{'minimumROIDimensions': 2, 'minimumROISize': None, 'normalize': False, 'normalizeScale': 1, 'removeOutliers': None, 'resampledPixelSpacing': [3.0, 3.0, 3.0], 'interpolator': 3, 'preCrop': False, 'padDistance': 5, 'distances': [1], 'force2D': False, 'force2Ddimension': 0, 'resegmentRange': None, 'label': 1, 'additionalInfo': True, 'binWidth': 25.0}	{'Original': {}, 'Wavelet': {}}	3ccc9b0a0b75e76f62b259bd91d1a45038a24daf	3D	(0.74, 0.74, 2.0)	(512, 512, 209)	-928.913	-2048	1660	4d94c5b4638f8227bb0328514c1dd9ac7ea1e632	(0.74, 0.74, 2.0)	(512, 512, 209)	(197, 182, 147, 31, 35, 9)	3836	1	(213.64937434827945, 196.0563086548488, 151.51355578727842)	(-11.451262982273278, -44.001431595412015, 1409.5271115745568)	(3.0, 3.0, 3.0)	(20, 21, 18)	11.0704	-1052	315	(3.0, 3.0, 3.0)	(20, 21, 18)	(6, 6, 6, 7, 9, 6)	165	1	(9.466666666666667, 9.030303030303031, 8.896969696969697)	(-11.021800000000077, -43.86219090909103, 1409.6909090909091)	73.3697	6	127	0.649699	0.512343	14.4393	28.1828	21.8403	28.3019	30.8869	31.0322	4245.75	18.3104	0.759351	1669.85
gastric1262.nrrd	v3.0	1.18.2	1.2.4	1.0.0	3.7.3	{'minimumROIDimensions': 2, 'minimumROISize': None, 'normalize': False, 'normalizeScale': 1, 'removeOutliers': None, 'resampledPixelSpacing': [3.0, 3.0, 3.0], 'interpolator': 3, 'preCrop': False, 'padDistance': 5, 'distances': [1], 'force2D': False, 'force2Ddimension': 0, 'resegmentRange': None, 'label': 1, 'additionalInfo': True, 'binWidth': 25.0}	{'Original': {}, 'Wavelet': {}}	b75e8ba5a2061f023230186f4b3cde64c119e25e	3D	(0.9140625, 0.9140625, 2.0000000000000004)	(512, 512, 242)	-677.803	-1024	2690	4add52b49764e9e28e6c6c5b2600418587b8ed20	(0.9140625, 0.9140625, 2.0000000000000004)	(512, 512, 242)	(297, 158, 172, 25, 17, 3)	537	1	(308.40595903165735, 166.6443202979516, 173.13966480446928)	(45.094321927374324, 88.02332402234639, 1285.6593296089384)	(3.0, 3.0, 3.0)	(19, 18, 14)	-231.536	-1033	112	(3.0, 3.0, 3.0)	(19, 18, 14)	(6, 6, 6, 7, 5, 2)	36	1	(9.11111111111111, 8.527777777777779, 6.555555555555555)	(46.568302083333336, 88.32630208333333, 1286.5466666666664)	24.5833	-88	112	0.572691	0.266066	5.42567	20.3922	21.2132	15.2971	18.9737	22.0454	846	11.6784	0.750953	576.039
gastric1263.nrrd	v3.0	1.18.2	1.2.4	1.0.0	3.7.3	{'minimumROIDimensions': 2, 'minimumROISize': None, 'normalize': False, 'normalizeScale': 1, 'removeOutliers': None, 'resampledPixelSpacing': [3.0, 3.0, 3.0], 'interpolator': 3, 'preCrop': False, 'padDistance': 5, 'distances': [1], 'force2D': False, 'force2Ddimension': 0, 'resegmentRange': None, 'label': 1, 'additionalInfo': True, 'binWidth': 25.0}	{'Original': {}, 'Wavelet': {}}	1bc8a5017b5013f8cfb9fa5cdcd13949ddf9440e	3D	(0.7695312500000001, 0.7695312500000001, 0.7000000000000001)	(512, 512, 732)	-609.902	-1024	1650	152e6806637c31bb13095be444413eceee986c6d	(0.7695312500000002, 0.7695312500000002, 0.6999999999999998)	(512, 512, 732)	(246, 179, 565, 45, 35, 20)	15556	1	(268.23515042427357, 198.02494214451016, 575.6939444587298)	(12.800096224929263, -194.2288531153573, 1241.2857611211102)	(3.0, 3.0, 3.0)	(24, 21, 17)	-145.228	-1035	288	(3.0, 3.0, 3.0)	(24, 21, 17)	(6, 6, 6, 12, 9, 5)	275	1	(11.42909090909091, 10.327272727272728, 8.247272727272728)	(12.787272727272672, -194.51818181818174, 1242.1918181818176)	66.2364	-168	138	0.723408	0.519773	16.2679	31.2982	36.4966	26.8328	36.1248	36.6197	7173	22.6413	0.764034	2354.18
gastric1264.nrrd	v3.0	1.18.2	1.2.4	1.0.0	3.7.3	{'minimumROIDimensions': 2, 'minimumROISize': None, 'normalize': False, 'normalizeScale': 1, 'removeOutliers': None, 'resampledPixelSpacing': [3.0, 3.0, 3.0], 'interpolator': 3, 'preCrop': False, 'padDistance': 5, 'distances': [1], 'force2D': False, 'force2Ddimension': 0, 'resegmentRange': None, 'label': 1, 'additionalInfo': True, 'binWidth': 25.0}	{'Original': {}, 'Wavelet': {}}	2b45a448f6e478207cceacbc3879cf4db346d592	3D	(0.8437499999999999, 0.8437499999999999, 1.9999999999999998)	(512, 512, 220)	-710.568	-1024	3020	d98db48daee58acde110a5e4a5bce9a49aaf2796	(0.8437499999999999, 0.8437499999999999, 1.9999999999999998)	(512, 512, 220)	(229, 173, 118, 149, 125, 58)	92027	2	(302.9142425592489, 221.1660273615352, 143.94246253816814)	(43.00576715936626, -173.4692894137047, 1056.4849250763364)	(3.0, 3.0, 3.0)	(54, 47, 50)	-70.5479	-1056	1076	(3.0, 3.0, 3.0)	(54, 47, 50)	(5, 6, 6, 42, 35, 38)	4704	2	(25.75233843537415, 18.933673469387756, 22.825042517006803)	(42.75701530612247, -173.19897959183675, 1056.5751275510206)	57.0702	-461	141	0.725848	0.438867	56.3471	128.392	120.075	134.063	122.376	150.15	124793	93.1933	0.288501	41859.8
gastric1265.nrrd	v3.0	1.18.2	1.2.4	1.0.0	3.7.3	{'minimumROIDimensions': 2, 'minimumROISize': None, 'normalize': False, 'normalizeScale': 1, 'removeOutliers': None, 'resampledPixelSpacing': [3.0, 3.0, 3.0], 'interpolator': 3, 'preCrop': False, 'padDistance': 5, 'distances': [1], 'force2D': False, 'force2Ddimension': 0, 'resegmentRange': None, 'label': 1, 'additionalInfo': True, 'binWidth': 25.0}	{'Original': {}, 'Wavelet': {}}	3e59d37965f8a5ff0e4fee2301ea5d468f29b330	3D	(0.78125, 0.78125, 0.7)	(512, 512, 687)	-679.236	-1024	1636	6f517484d2380739a0189899603c0c997c8362f2	(0.78125, 0.78125, 0.7)	(512, 512, 687)	(283, 235, 554, 76, 68, 65)	51422	1	(310.2099490490452, 271.12241842013145, 587.8362374081132)	(36.74214769456654, -137.7949856092722, 1503.6853661856794)	(3.0, 3.0, 3.0)	(32, 29, 27)	-213.048	-1028	738	(3.0, 3.0, 3.0)	(32, 29, 27)	(6, 5, 5, 19, 18, 15)	821	1	(12.412911084043849, 14.629719853836784, 12.381242387332522)	(36.738733252131574, -136.61084043848956, 1502.4937271619974)	61.3605	-913	149	0.917397	0.656663	32.0269	48.7722	59.7746	58.2495	51.0882	60.6712	21601.1	44.7434	0.495208	7574.39
gastric1266.nrrd	v3.0	1.18.2	1.2.4	1.0.0	3.7.3	{'minimumROIDimensions': 2, 'minimumROISize': None, 'normalize': False, 'normalizeScale': 1, 'removeOutliers': None, 'resampledPixelSpacing': [3.0, 3.0, 3.0], 'interpolator': 3, 'preCrop': False, 'padDistance': 5, 'distances': [1], 'force2D': False, 'force2Ddimension': 0, 'resegmentRange': None, 'label': 1, 'additionalInfo': True, 'binWidth': 25.0}	{'Original': {}, 'Wavelet': {}}	f3fab65767d294a2c6e73590b7322a7672e82daf	3D	(0.7343750000000001, 0.7343750000000001, 0.7000000000000002)	(512, 512, 659)	-620.772	-1024	1906	1fffeca3c1f3262ec4a6c4fcb68da7eb8c771407	(0.7343750000000001, 0.7343750000000001, 0.7000000000000002)	(512, 512, 659)	(189, 180, 388, 106, 68, 67)	113797	1	(245.85332653760645, 215.40255015510076, 424.6891921579655)	(-14.084275823945205, -179.44656472984798, 1447.082434510576)	(3.0, 3.0, 3.0)	(38, 29, 28)	-52.2433	-1036	1344	(3.0, 3.0, 3.0)	(38, 29, 28)	(6, 6, 6, 24, 17, 15)	1551	1	(18.967762733720182, 14.175370728562218, 13.808510638297872)	(-13.596711798839422, -179.97388781431346, 1447.3755319148936)	75.3623	-819	167	0.62582	0.506158	37.722	74.5262	72.2496	54.0833	77.8267	84.9058	40651.9	46.64	0.408803	13985.9
gastric1267.nrrd	v3.0	1.18.2	1.2.4	1.0.0	3.7.3	{'minimumROIDimensions': 2, 'minimumROISize': None, 'normalize': False, 'normalizeScale': 1, 'removeOutliers': None, 'resampledPixelSpacing': [3.0, 3.0, 3.0], 'interpolator': 3, 'preCrop': False, 'padDistance': 5, 'distances': [1], 'force2D': False, 'force2Ddimension': 0, 'resegmentRange': None, 'label': 1, 'additionalInfo': True, 'binWidth': 25.0}	{'Original': {}, 'Wavelet': {}}	1aa9b5dbc80e82e227c0ecbb4c8676d7920dc62a	3D	(0.7343750000000001, 0.7343750000000001, 0.6999999999999997)	(512, 512, 673)	-622.639	-1024	1666	17ad3a3d2113064b795717b389174cc6abf9b9dd	(0.734375, 0.734375, 0.6999999999999997)	(512, 512, 673)	(261, 211, 497, 66, 28, 18)	12291	1	(291.0308355707428, 223.57562444064763, 505.55707428199497)	(18.092957372264294, -173.44446330139962, 1247.0899519973966)	(3.0, 3.0, 3.0)	(28, 19, 17)	-236.128	-1034	346	(3.0, 3.0, 3.0)	(28, 19, 17)	(6, 6, 6, 15, 6, 4)	166	1	(12.524096385542169, 8.391566265060241, 7.578313253012048)	(17.072289156626567, -173.3253012048195, 1247.0849397590366)	62.4578	-5	110	0.403185	0.300579	11.5522	38.4333	45.3982	20.1246	40.025	45.793	4223.25	15.4957	0.698481	1808.95
gastric1268.nrrd	v3.0	1.18.2	1.2.4	1.0.0	3.7.3	{'minimumROIDimensions': 2, 'minimumROISize': None, 'normalize': False, 'normalizeScale': 1, 'removeOutliers': None, 'resampledPixelSpacing': [3.0, 3.0, 3.0], 'interpolator': 3, 'preCrop': False, 'padDistance': 5, 'distances': [1], 'force2D': False, 'force2Ddimension': 0, 'resegmentRange': None, 'label': 1, 'additionalInfo': True, 'binWidth': 25.0}	{'Original': {}, 'Wavelet': {}}	2f34b483a14161a969098f52458af1f6e6e03daa	3D	(0.84375, 0.84375, 2.0)	(512, 512, 110)	-736.263	-1024	1446	08b9baeebf7ac9385edbdc85dd2a1d9b906bc480	(0.84375, 0.84375, 2.0)	(512, 512, 110)	(223, 212, 39, 48, 54, 14)	5552	1	(251.04340778097983, 243.68840057636888, 45.30655619596542)	(13.239750315201746, -164.46603701368875, 1097.3131123919309)	(3.0, 3.0, 3.0)	(26, 27, 21)	-10.0087	-1031	357	(3.0, 3.0, 3.0)	(26, 27, 21)	(6, 6, 6, 13, 15, 9)	298	1	(13.154362416107382, 14.436241610738255, 9.761744966442953)	(12.963087248322147, -163.69127516778525, 1096.4852348993288)	62.7852	-10	114	0.598889	0.257042	13.1206	51.0447	37.108	51	37.108	54.6626	7614	30.5701	0.538261	3477.23
gastric1269.nrrd	v3.0	1.18.2	1.2.4	1.0.0	3.7.3	{'minimumROIDimensions': 2, 'minimumROISize': None, 'normalize': False, 'normalizeScale': 1, 'removeOutliers': None, 'resampledPixelSpacing': [3.0, 3.0, 3.0], 'interpolator': 3, 'preCrop': False, 'padDistance': 5, 'distances': [1], 'force2D': False, 'force2Ddimension': 0, 'resegmentRange': None, 'label': 1, 'additionalInfo': True, 'binWidth': 25.0}	{'Original': {}, 'Wavelet': {}}	7d6d57a9b84d670bcda8d6303bd0647d4829e524	3D	(0.84375, 0.84375, 2.0)	(512, 512, 231)	-720.552	-1024	1673	7dbbd51a4c0cf4be7648fa1b1f64100f402ec336	(0.84375, 0.84375, 2.0)	(512, 512, 231)	(166, 222, 152, 46, 52, 14)	9657	1	(190.1821476649063, 243.49487418452935, 157.81443512477995)	(-44.111937907735324, -137.12932490680336, 1195.12887024956)	(3.0, 3.0, 3.0)	(25, 26, 21)	16.9133	-1049	752	(3.0, 3.0, 3.0)	(25, 26, 21)	(6, 6, 5, 12, 14, 10)	536	1	(11.972014925373134, 11.223880597014926, 9.080223880597014)	(-44.58395522388061, -136.82835820895522, 1195.240671641791)	59.2034	-691	113	0.858518	0.771306	27.8802	36.1467	34.9857	44.2945	45.6946	45.8912	13993.9	31.0326	0.574995	4884.04
gastric1270.nrrd	v3.0	1.18.2	1.2.4	1.0.0	3.7.3	{'minimumROIDimensions': 2, 'minimumROISize': None, 'normalize': False, 'normalizeScale': 1, 'removeOutliers': None, 'resampledPixelSpacing': [3.0, 3.0, 3.0], 'interpolator': 3, 'preCrop': False, 'padDistance': 5, 'distances': [1], 'force2D': False, 'force2Ddimension': 0, 'resegmentRange': None, 'label': 1, 'additionalInfo': True, 'binWidth': 25.0}	{'Original': {}, 'Wavelet': {}}	576fbbad6ee22608d5c482c3f6341374c13eff63	3D	(0.7410000000000001, 0.7410000000000001, 0.8)	(512, 512, 611)	-830.341	-2048	10482	9519cd4f1860a5dbb16eedc085cea90f0c839f47	(0.7410000000000001, 0.7410000000000001, 0.8)	(512, 512, 611)	(225, 185, 467, 70, 64, 31)	28681	1	(261.1095847425125, 218.08071545622536, 483.26038143718836)	(0.10300229420178653, -27.875089846937072, 1386.6083051497512)	(3.0, 3.0, 3.0)	(29, 28, 20)	-31.1214	-1026	400	(3.0, 3.0, 3.0)	(29, 28, 20)	(7, 6, 6, 15, 15, 8)	488	1	(14.038934426229508, 13.530737704918034, 9.735655737704919)	(-0.132896721311468, -27.751186885246, 1387.306967213115)	50.4918	-69	100	0.556761	0.497146	23.124	46.5134	37.108	44.5982	51.0882	54.1664	12764.2	25.8969	0.57149	4621.74
gastric1271.nrrd	v3.0	1.18.2	1.2.4	1.0.0	3.7.3	{'minimumROIDimensions': 2, 'minimumROISize': None, 'normalize': False, 'normalizeScale': 1, 'removeOutliers': None, 'resampledPixelSpacing': [3.0, 3.0, 3.0], 'interpolator': 3, 'preCrop': False, 'padDistance': 5, 'distances': [1], 'force2D': False, 'force2Ddimension': 0, 'resegmentRange': None, 'label': 1, 'additionalInfo': True, 'binWidth': 25.0}	{'Original': {}, 'Wavelet': {}}	7de1d9212d1646341f1e6b52ae55ea8120cd1dc7	3D	(0.734375, 0.734375, 0.7)	(512, 512, 712)	-524.73	-1024	1653	a94516f5cfd774b29f8a2cbe1708dc5ca6284c4d	(0.734375, 0.734375, 0.7)	(512, 512, 712)	(182, 156, 531, 88, 60, 24)	25422	1	(220.33793564629062, 188.81519943356147, 543.3850208480843)	(-16.82214100975534, -204.97165041597825, 1161.7695145936589)	(3.0, 3.0, 3.0)	(33, 26, 18)	-131.295	-1031	299	(3.0, 3.0, 3.0)	(33, 26, 18)	(6, 5, 6, 20, 15, 5)	344	1	(14.119186046511627, 13.07267441860465, 8.220930232558139)	(-18.14244186046512, -204.28197674418598, 1161.2127906976743)	43.9331	-66	117	0.686611	0.250886	12.8037	51.0338	58.2495	42.9535	51.788	63	8780.62	35.0404	0.505818	4069.18
gastric1272.nrrd	v3.0	1.18.2	1.2.4	1.0.0	3.7.3	{'minimumROIDimensions': 2, 'minimumROISize': None, 'normalize': False, 'normalizeScale': 1, 'removeOutliers': None, 'resampledPixelSpacing': [3.0, 3.0, 3.0], 'interpolator': 3, 'preCrop': False, 'padDistance': 5, 'distances': [1], 'force2D': False, 'force2Ddimension': 0, 'resegmentRange': None, 'label': 1, 'additionalInfo': True, 'binWidth': 25.0}	{'Original': {}, 'Wavelet': {}}	3655d906b5767bff85c24190ace6a316843c3c8a	3D	(0.74, 0.74, 2.0)	(512, 512, 229)	-878.925	-2048	1999	ce55af2b60710df8840cfb02272734f83f1cf481	(0.74, 0.74, 2.0)	(512, 512, 229)	(225, 198, 175, 48, 44, 10)	9436	1	(248.3965663416702, 219.9534760491734, 179.32376006782536)	(6.44915909283597, -26.317527723611818, 1507.6475201356507)	(3.0, 3.0, 3.0)	(24, 23, 18)	-63.0608	-1011	397	(3.0, 3.0, 3.0)	(24, 23, 18)	(6, 6, 6, 11, 11, 6)	367	1	(10.874659400544958, 10.708446866485014, 8.237057220708447)	(6.3896782016348865, -26.827759400545077, 1507.2111716621253)	49.8038	-155	130	0.882525	0.556337	18.5487	33.3407	33.541	34.2053	36.6197	39.4588	9621	29.424	0.617449	3542.93
gastric1273.nrrd	v3.0	1.18.2	1.2.4	1.0.0	3.7.3	{'minimumROIDimensions': 2, 'minimumROISize': None, 'normalize': False, 'normalizeScale': 1, 'removeOutliers': None, 'resampledPixelSpacing': [3.0, 3.0, 3.0], 'interpolator': 3, 'preCrop': False, 'padDistance': 5, 'distances': [1], 'force2D': False, 'force2Ddimension': 0, 'resegmentRange': None, 'label': 1, 'additionalInfo': True, 'binWidth': 25.0}	{'Original': {}, 'Wavelet': {}}	c9196c39d5b117f4aef66df13f51e17bf013ef17	3D	(0.765625, 0.765625, 0.7000000000000002)	(512, 512, 648)	-696.175	-1024	1647	ebce2aff4fb3cc3c586c9622848be39881c74f70	(0.765625, 0.765625, 0.7000000000000005)	(512, 512, 648)	(144, 177, 398, 44, 55, 15)	13764	1	(160.42284219703575, 205.14922987503633, 405.4785672769544)	(-62.79344894289453, -157.54980837692528, 984.8349970938684)	(3.0, 3.0, 3.0)	(23, 26, 16)	-47.9092	-1031	304	(3.0, 3.0, 3.0)	(23, 26, 16)	(6, 7, 6, 9, 11, 3)	163	1	(9.460122699386503, 11.736196319018404, 7.134969325153374)	(-63.119631901840506, -158.29141104294473, 984.5549079754604)	49.5337	2	90	0.672112	0.242567	8.42998	34.7532	27.1662	33.541	33.541	36.7423	4143.38	23.3581	0.65818	1895.44
gastric1274.nrrd	v3.0	1.18.2	1.2.4	1.0.0	3.7.3	{'minimumROIDimensions': 2, 'minimumROISize': None, 'normalize': False, 'normalizeScale': 1, 'removeOutliers': None, 'resampledPixelSpacing': [3.0, 3.0, 3.0], 'interpolator': 3, 'preCrop': False, 'padDistance': 5, 'distances': [1], 'force2D': False, 'force2Ddimension': 0, 'resegmentRange': None, 'label': 1, 'additionalInfo': True, 'binWidth': 25.0}	{'Original': {}, 'Wavelet': {}}	6e882bdeab0499736427154529db3186a63962ce	3D	(0.74, 0.74, 2.0)	(512, 512, 229)	-887.659	-2048	1988	34a4c39e62647ed530ca856b363290c36c1cb344	(0.74, 0.74, 2.0)	(512, 512, 229)	(186, 151, 155, 56, 61, 16)	19249	1	(210.4837134396592, 179.82731570471194, 162.9496077718323)	(-50.90325205465223, -56.01088637851328, 1455.899215543665)	(3.0, 3.0, 3.0)	(26, 27, 22)	43.3146	-1014	1680	(3.0, 3.0, 3.0)	(26, 27, 22)	(6, 6, 5, 14, 14, 11)	755	1	(11.580132450331126, 11.82251655629139, 10.389403973509934)	(-50.790802649006665, -56.485550331125935, 1455.6682119205302)	54.6238	13	95	0.895174	0.851416	30.6133	35.9557	42.9535	45.793	42.9535	47.3392	20093.6	32.1866	0.640325	5581.99
gastric1275.nrrd	v3.0	1.18.2	1.2.4	1.0.0	3.7.3	{'minimumROIDimensions': 2, 'minimumROISize': None, 'normalize': False, 'normalizeScale': 1, 'removeOutliers': None, 'resampledPixelSpacing': [3.0, 3.0, 3.0], 'interpolator': 3, 'preCrop': False, 'padDistance': 5, 'distances': [1], 'force2D': False, 'force2Ddimension': 0, 'resegmentRange': None, 'label': 1, 'additionalInfo': True, 'binWidth': 25.0}	{'Original': {}, 'Wavelet': {}}	2e38c723c2ae71e21f7c70e25aefbb7b2ddaa6d6	3D	(0.796875, 0.796875, 2.0)	(512, 512, 213)	-692.785	-1024	2684	30556cfae75d33ed1a2a98e7ebb56b267391b8a7	(0.796875, 0.796875, 2.0)	(512, 512, 213)	(270, 131, 133, 88, 108, 42)	105933	1	(311.1651609979893, 184.85174591487072, 155.72898907800214)	(35.35817517027269, -159.2978274740874, 1231.9579781560042)	(3.0, 3.0, 3.0)	(35, 41, 40)	-41.5038	-1038	1546	(3.0, 3.0, 3.0)	(35, 41, 40)	(6, 6, 6, 23, 28, 28)	5009	1	(16.28987821920543, 19.739868237173088, 20.713914953084448)	(35.36963465761626, -159.28039528848075, 1232.141744859253)	45.2633	-544	183	0.85244	0.577045	51.2654	88.8413	99.8599	90.05	88.5889	102.616	134245	75.7318	0.499974	25359.2
gastric1276.nrrd	v3.0	1.18.2	1.2.4	1.0.0	3.7.3	{'minimumROIDimensions': 2, 'minimumROISize': None, 'normalize': False, 'normalizeScale': 1, 'removeOutliers': None, 'resampledPixelSpacing': [3.0, 3.0, 3.0], 'interpolator': 3, 'preCrop': False, 'padDistance': 5, 'distances': [1], 'force2D': False, 'force2Ddimension': 0, 'resegmentRange': None, 'label': 1, 'additionalInfo': True, 'binWidth': 25.0}	{'Original': {}, 'Wavelet': {}}	b4bc302bb8578755d72e98d01bdc084b45c8e6a0	3D	(0.7343750000000001, 0.7343750000000001, 0.6999999999999997)	(512, 512, 652)	-661.665	-1024	1685	cb817c579791c72a38b6906632c03aeccc1372b0	(0.734375, 0.734375, 0.6999999999999997)	(512, 512, 652)	(176, 158, 485, 86, 67, 43)	51598	2	(215.3543742005504, 183.42240009302685, 505.4979650374045)	(-13.481943946470864, -173.4319874316834, 1129.448575526183)	(3.0, 3.0, 3.0)	(34, 28, 22)	-32.7285	-1035	1092	(3.0, 3.0, 3.0)	(34, 28, 22)	(7, 6, 6, 18, 16, 9)	698	1	(15.296561604584527, 11.505730659025788, 9.61031518624642)	(-13.610315186246488, -173.48280802292263, 1129.5809455587394)	68.3453	-80	137	0.539782	0.376812	20.5578	54.5574	46.9574	42.9535	60	62.7136	18418.5	29.4491	0.644891	5229.99
gastric1277.nrrd	v3.0	1.18.2	1.2.4	1.0.0	3.7.3	{'minimumROIDimensions': 2, 'minimumROISize': None, 'normalize': False, 'normalizeScale': 1, 'removeOutliers': None, 'resampledPixelSpacing': [3.0, 3.0, 3.0], 'interpolator': 3, 'preCrop': False, 'padDistance': 5, 'distances': [1], 'force2D': False, 'force2Ddimension': 0, 'resegmentRange': None, 'label': 1, 'additionalInfo': True, 'binWidth': 25.0}	{'Original': {}, 'Wavelet': {}}	bae608ce91b86ca9d0c14d04b66ebee6d7731d5a	3D	(0.7714843750000001, 0.7714843750000001, 2.0000000000000004)	(512, 512, 240)	-587.184	-1024	1683	5d92ce866bf4804b6339eb98fc6c31ee6e4cfbff	(0.7714843750000001, 0.7714843750000001, 2.0000000000000004)	(512, 512, 240)	(200, 115, 195, 108, 63, 13)	18675	1	(255.6123159303882, 149.14864792503346, 200.16562248995984)	(3.086649985358065, -206.5484063859604, 1335.2312449799197)	(3.0, 3.0, 3.0)	(40, 28, 21)	-126.581	-1058	341	(3.0, 3.0, 3.0)	(40, 28, 21)	(5, 6, 6, 28, 15, 9)	824	1	(19.402912621359224, 13.83495145631068, 9.50121359223301)	(3.208737864077648, -206.99514563106783, 1335.903640776699)	46.1529	-645	141	0.55241	0.340824	24.5084	71.9093	84	48.4665	84.4808	84.4808	21469.5	39.7234	0.427826	8731.69
gastric1278.nrrd	v3.0	1.18.2	1.2.4	1.0.0	3.7.3	{'minimumROIDimensions': 2, 'minimumROISize': None, 'normalize': False, 'normalizeScale': 1, 'removeOutliers': None, 'resampledPixelSpacing': [3.0, 3.0, 3.0], 'interpolator': 3, 'preCrop': False, 'padDistance': 5, 'distances': [1], 'force2D': False, 'force2Ddimension': 0, 'resegmentRange': None, 'label': 1, 'additionalInfo': True, 'binWidth': 25.0}	{'Original': {}, 'Wavelet': {}}	f2cab15aa4a325bbb0870f883db45889bb6b8f61	3D	(0.9277343750000002, 0.9277343750000002, 2.0)	(512, 512, 305)	-670.043	-1024	3071	e9bc60ac20a3eb6e594f668ccb560d898db8cb42	(0.9277343750000002, 0.9277343750000002, 2.0)	(512, 512, 305)	(174, 149, 177, 63, 57, 18)	16414	1	(209.55428292920678, 180.90611672962106, 185.084257341294)	(-67.31428829809914, 99.73282313783209, 1344.6785146825882)	(3.0, 3.0, 3.0)	(32, 30, 24)	12.6665	-998	263	(3.0, 3.0, 3.0)	(32, 30, 24)	(6, 6, 6, 19, 18, 12)	1051	1	(16.290199809705044, 15.571836346336822, 11.266412940057089)	(-67.81826775838492, 99.65164185151045, 1344.8092388201715)	49.568	-79	114	0.698016	0.57437	31.2476	54.4032	57.9396	56.6039	57.7062	66.6783	27810	37.9744	0.490744	9045.44
gastric1279.nrrd	v3.0	1.18.2	1.2.4	1.0.0	3.7.3	{'minimumROIDimensions': 2, 'minimumROISize': None, 'normalize': False, 'normalizeScale': 1, 'removeOutliers': None, 'resampledPixelSpacing': [3.0, 3.0, 3.0], 'interpolator': 3, 'preCrop': False, 'padDistance': 5, 'distances': [1], 'force2D': False, 'force2Ddimension': 0, 'resegmentRange': None, 'label': 1, 'additionalInfo': True, 'binWidth': 25.0}	{'Original': {}, 'Wavelet': {}}	c05be3e067b5b119eaf9ccf206006dfa0f28b48f	3D	(0.73046875, 0.73046875, 2.0000000000000004)	(512, 512, 201)	-639.923	-1024	1709	49907e47534b0aa4213d0e38a451f7df7f08f87f	(0.7304687499999998, 0.7304687499999998, 2.0)	(512, 512, 201)	(168, 160, 139, 59, 65, 14)	19651	1	(193.549488575645, 194.16365579359828, 146.22217698844844)	(-42.25291264200939, -172.30428268202004, 1278.8443539768966)	(3.0, 3.0, 3.0)	(27, 28, 21)	25.3904	-1027	400	(3.0, 3.0, 3.0)	(27, 28, 21)	(6, 6, 6, 14, 16, 9)	774	1	(11.7984496124031, 13.945736434108527, 10.510335917312661)	(-42.10465116279073, -172.1627906976744, 1279.4310077519376)	77.2364	-63	148	0.784826	0.582281	25.2716	43.4011	42	50.2892	50.2892	51.614	20467.1	34.0623	0.613464	5898.38
gastric1280.nrrd	v3.0	1.18.2	1.2.4	1.0.0	3.7.3	{'minimumROIDimensions': 2, 'minimumROISize': None, 'normalize': False, 'normalizeScale': 1, 'removeOutliers': None, 'resampledPixelSpacing': [3.0, 3.0, 3.0], 'interpolator': 3, 'preCrop': False, 'padDistance': 5, 'distances': [1], 'force2D': False, 'force2Ddimension': 0, 'resegmentRange': None, 'label': 1, 'additionalInfo': True, 'binWidth': 25.0}	{'Original': {}, 'Wavelet': {}}	9f2785f61c216374f684f10c01c6e248a76b11cc	3D	(0.7343750000000001, 0.7343750000000001, 0.7000000000000002)	(512, 512, 635)	-656.238	-1024	1685	91c0ac1849ddcece69f65e312499f81e0695bb79	(0.7343750000000001, 0.7343750000000001, 0.7000000000000002)	(512, 512, 635)	(283, 160, 495, 56, 78, 44)	49013	1	(307.1773815110277, 193.24793422153306, 517.1354946646808)	(47.95057704716098, -166.2163608060617, 1319.5948462652768)	(3.0, 3.0, 3.0)	(25, 31, 22)	-209.014	-1034	320	(3.0, 3.0, 3.0)	(25, 31, 22)	(6, 5, 5, 13, 18, 11)	712	1	(11.014044943820224, 12.830056179775282, 10.169943820224718)	(48.54213483146064, -166.5098314606742, 1319.2598314606744)	34.6194	-1013	116	0.765345	0.581785	27.458	47.1962	40.8044	51.264	51.788	56.3649	18752.6	36.1214	0.534483	6386.43
gastric1281.nrrd	v3.0	1.18.2	1.2.4	1.0.0	3.7.3	{'minimumROIDimensions': 2, 'minimumROISize': None, 'normalize': False, 'normalizeScale': 1, 'removeOutliers': None, 'resampledPixelSpacing': [3.0, 3.0, 3.0], 'interpolator': 3, 'preCrop': False, 'padDistance': 5, 'distances': [1], 'force2D': False, 'force2Ddimension': 0, 'resegmentRange': None, 'label': 1, 'additionalInfo': True, 'binWidth': 25.0}	{'Original': {}, 'Wavelet': {}}	0ab46c68894ce9d8a078fca8b817195c57dad03c	3D	(0.84375, 0.84375, 2.0)	(512, 512, 245)	-612.828	-1024	1609	593d11654fe2067436e371fd90a8b3e96a2cb0cb	(0.84375, 0.84375, 2.0)	(512, 512, 245)	(207, 176, 190, 44, 47, 11)	7311	1	(226.8920804267542, 195.79209410477364, 194.73984407057858)	(-19.137932139926136, -195.37854559909724, 1311.479688141157)	(3.0, 3.0, 3.0)	(24, 25, 19)	-18.3939	-908	295	(3.0, 3.0, 3.0)	(24, 25, 19)	(5, 6, 6, 13, 12, 7)	377	1	(10.13527851458886, 10.671087533156498, 8.570291777188329)	(-20.094164456233422, -195.4867374005305, 1311.210875331565)	57.7666	-11	108	0.786829	0.710364	24.7652	34.8628	39	37.9473	41.7852	44.3959	9705.38	27.431	0.5491	4007.2
gastric1282.nrrd	v3.0	1.18.2	1.2.4	1.0.0	3.7.3	{'minimumROIDimensions': 2, 'minimumROISize': None, 'normalize': False, 'normalizeScale': 1, 'removeOutliers': None, 'resampledPixelSpacing': [3.0, 3.0, 3.0], 'interpolator': 3, 'preCrop': False, 'padDistance': 5, 'distances': [1], 'force2D': False, 'force2Ddimension': 0, 'resegmentRange': None, 'label': 1, 'additionalInfo': True, 'binWidth': 25.0}	{'Original': {}, 'Wavelet': {}}	78e1ba3b524d9c082eca1b677a4b132278ec2a92	3D	(0.84375, 0.84375, 2.0)	(512, 512, 234)	-700.327	-1024	3061	e770952d29b1195e78936b4d882f529be0ecb993	(0.84375, 0.84375, 2.0)	(512, 512, 234)	(168, 164, 158, 66, 69, 34)	50205	1	(201.34309331739865, 200.2404740563689, 175.7584105168808)	(-43.69489001344493, -167.62522501493874, 1372.2168210337616)	(3.0, 3.0, 3.0)	(30, 32, 34)	13.2927	-1030	376	(3.0, 3.0, 3.0)	(30, 32, 34)	(5, 6, 5, 19, 20, 23)	2631	1	(14.251615355378183, 15.961991638160395, 16.904599011782594)	(-43.74515393386551, -167.61402508551882, 1371.913797035348)	60.5732	-30	106	0.661744	0.551077	38.5516	69.9567	76.6616	72.1249	57.7062	77.8845	70276.5	46.2934	0.611864	13459.7
gastric1283.nrrd	v3.0	1.18.2	1.2.4	1.0.0	3.7.3	{'minimumROIDimensions': 2, 'minimumROISize': None, 'normalize': False, 'normalizeScale': 1, 'removeOutliers': None, 'resampledPixelSpacing': [3.0, 3.0, 3.0], 'interpolator': 3, 'preCrop': False, 'padDistance': 5, 'distances': [1], 'force2D': False, 'force2Ddimension': 0, 'resegmentRange': None, 'label': 1, 'additionalInfo': True, 'binWidth': 25.0}	{'Original': {}, 'Wavelet': {}}	8d54ed2ade815576db41f9e31818b5d808279f09	3D	(0.74, 0.74, 2.0)	(512, 512, 229)	-863.761	-2048	1794	66af43d915d363d0c43b2015e063c0a6b25784cd	(0.74, 0.74, 2.0)	(512, 512, 229)	(292, 195, 161, 50, 79, 25)	31823	1	(316.8505169217233, 232.10979480250134, 172.80328693083618)	(58.081682522075226, -17.321851846149116, 1545.1065738616724)	(3.0, 3.0, 3.0)	(25, 32, 28)	-62.4254	-1007	761	(3.0, 3.0, 3.0)	(25, 32, 28)	(6, 6, 5, 12, 19, 17)	1294	1	(11.81839258114374, 14.920401854714065, 12.962132921174652)	(58.19747774343122, -17.191894435857925, 1544.8863987635239)	55.0533	-79	99	0.90801	0.439568	24.4709	55.6703	54.0833	60.7454	56.921	61.4085	34398	50.5492	0.59694	8568.59
gastric1284.nrrd	v3.0	1.18.2	1.2.4	1.0.0	3.7.3	{'minimumROIDimensions': 2, 'minimumROISize': None, 'normalize': False, 'normalizeScale': 1, 'removeOutliers': None, 'resampledPixelSpacing': [3.0, 3.0, 3.0], 'interpolator': 3, 'preCrop': False, 'padDistance': 5, 'distances': [1], 'force2D': False, 'force2Ddimension': 0, 'resegmentRange': None, 'label': 1, 'additionalInfo': True, 'binWidth': 25.0}	{'Original': {}, 'Wavelet': {}}	0ab46c68894ce9d8a078fca8b817195c57dad03c	3D	(0.84375, 0.84375, 2.0)	(512, 512, 245)	-612.828	-1024	1609	593d11654fe2067436e371fd90a8b3e96a2cb0cb	(0.84375, 0.84375, 2.0)	(512, 512, 245)	(207, 176, 190, 44, 47, 11)	7311	1	(226.8920804267542, 195.79209410477364, 194.73984407057858)	(-19.137932139926136, -195.37854559909724, 1311.479688141157)	(3.0, 3.0, 3.0)	(24, 25, 19)	-18.3939	-908	295	(3.0, 3.0, 3.0)	(24, 25, 19)	(5, 6, 6, 13, 12, 7)	377	1	(10.13527851458886, 10.671087533156498, 8.570291777188329)	(-20.094164456233422, -195.4867374005305, 1311.210875331565)	57.7666	-11	108	0.786829	0.710364	24.7652	34.8628	39	37.9473	41.7852	44.3959	9705.38	27.431	0.5491	4007.2
gastric1285.nrrd	v3.0	1.18.2	1.2.4	1.0.0	3.7.3	{'minimumROIDimensions': 2, 'minimumROISize': None, 'normalize': False, 'normalizeScale': 1, 'removeOutliers': None, 'resampledPixelSpacing': [3.0, 3.0, 3.0], 'interpolator': 3, 'preCrop': False, 'padDistance': 5, 'distances': [1], 'force2D': False, 'force2Ddimension': 0, 'resegmentRange': None, 'label': 1, 'additionalInfo': True, 'binWidth': 25.0}	{'Original': {}, 'Wavelet': {}}	9534c3c77928d321980b980f33e55c9479f9f829	3D	(0.6679687500000001, 0.6679687500000001, 0.7000000000000001)	(512, 512, 649)	-607.573	-1024	1773	4948dc2c20424fecd7354aa158e29cf85af7c810	(0.6679687500000001, 0.6679687500000001, 0.7000000000000001)	(512, 512, 649)	(239, 186, 392, 83, 64, 45)	70958	1	(279.6798669635559, 214.39788325488317, 410.9233349305223)	(29.151395510812677, -168.4549295445898, 1097.046334451366)	(3.0, 3.0, 3.0)	(30, 26, 22)	-248.828	-1029	1618	(3.0, 3.0, 3.0)	(30, 26, 22)	(5, 6, 5, 18, 13, 11)	821	1	(13.761266747868452, 11.345919610231425, 9.551766138855054)	(28.783800243605242, -168.4622411693058, 1097.2052984165653)	47.0548	-601	203	0.705668	0.419757	22.0119	52.4396	55.3173	46.8615	47.4342	60.075	21557.2	37.0049	0.548199	6832.95
gastric1286.nrrd	v3.0	1.18.2	1.2.4	1.0.0	3.7.3	{'minimumROIDimensions': 2, 'minimumROISize': None, 'normalize': False, 'normalizeScale': 1, 'removeOutliers': None, 'resampledPixelSpacing': [3.0, 3.0, 3.0], 'interpolator': 3, 'preCrop': False, 'padDistance': 5, 'distances': [1], 'force2D': False, 'force2Ddimension': 0, 'resegmentRange': None, 'label': 1, 'additionalInfo': True, 'binWidth': 25.0}	{'Original': {}, 'Wavelet': {}}	f95c889556a245db589f4535f48a89b09381a602	3D	(0.7410000000000001, 0.7410000000000001, 0.8)	(512, 512, 551)	-844.795	-2048	1666	fee02081382f59dc00676500b94c17ae6e47ac97	(0.7410000000000001, 0.7410000000000001, 0.8)	(512, 512, 551)	(149, 162, 368, 60, 52, 27)	32262	1	(180.25807451490917, 188.6123302957039, 383.0791333457318)	(-55.120466784452304, -49.71116325088349, 1531.9633066765855)	(3.0, 3.0, 3.0)	(27, 25, 19)	-5.31181	-1004	504	(3.0, 3.0, 3.0)	(27, 25, 19)	(6, 6, 5, 15, 12, 7)	465	1	(13.12258064516129, 12.113978494623655, 8.503225806451614)	(-55.19445806451615, -50.00146451612913, 1531.1096774193547)	57.2968	-39	272	0.763265	0.54445	21.3465	39.2073	45	37.5899	46.5725	46.5725	12174.8	29.9256	0.579252	4418.32
gastric1287.nrrd	v3.0	1.18.2	1.2.4	1.0.0	3.7.3	{'minimumROIDimensions': 2, 'minimumROISize': None, 'normalize': False, 'normalizeScale': 1, 'removeOutliers': None, 'resampledPixelSpacing': [3.0, 3.0, 3.0], 'interpolator': 3, 'preCrop': False, 'padDistance': 5, 'distances': [1], 'force2D': False, 'force2Ddimension': 0, 'resegmentRange': None, 'label': 1, 'additionalInfo': True, 'binWidth': 25.0}	{'Original': {}, 'Wavelet': {}}	c3a5246a73b5cd0d1c9b75a704a599b9b165dddf	3D	(0.7656249999999999, 0.7656249999999999, 0.7)	(512, 512, 638)	-661.758	-1024	1848	0f831136d768a4a29f7b02f19d62f61b756c16da	(0.7656249999999999, 0.7656249999999999, 0.7)	(512, 512, 638)	(203, 166, 423, 119, 80, 74)	123700	2	(270.2152950687146, 204.11162489894906, 456.96092158447857)	(15.266397786984697, -170.34422468674202, 1193.772645109135)	(3.0, 3.0, 3.0)	(43, 32, 29)	-15.5822	-1031	1672	(3.0, 3.0, 3.0)	(43, 32, 29)	(6, 6, 6, 30, 19, 17)	1910	3	(22.503141361256546, 14.636649214659686, 13.397905759162304)	(15.009424083769716, -170.59005235602083, 1194.2437172774871)	49.4958	-81	104	0.609614	0.374735	33.5646	89.5689	99.3177	60.3738	80.7775	99.7246	50458.5	54.6024	0.393751	16770.7
gastric1288.nrrd	v3.0	1.18.2	1.2.4	1.0.0	3.7.3	{'minimumROIDimensions': 2, 'minimumROISize': None, 'normalize': False, 'normalizeScale': 1, 'removeOutliers': None, 'resampledPixelSpacing': [3.0, 3.0, 3.0], 'interpolator': 3, 'preCrop': False, 'padDistance': 5, 'distances': [1], 'force2D': False, 'force2Ddimension': 0, 'resegmentRange': None, 'label': 1, 'additionalInfo': True, 'binWidth': 25.0}	{'Original': {}, 'Wavelet': {}}	1cbc1d434adf9be0f80f8abe68b70a63e0064ebd	3D	(0.771484375, 0.771484375, 0.7)	(512, 512, 683)	-657.775	-1024	3071	715f4a81a37b090e634051c26708b8602050cd46	(0.771484375, 0.771484375, 0.7)	(512, 512, 683)	(175, 204, 512, 46, 40, 38)	24468	1	(198.4707781592284, 219.4463380742194, 530.6214239006049)	(-46.99715356856407, -159.31483683727186, 1080.834996730423)	(3.0, 3.0, 3.0)	(24, 22, 21)	26.4791	-1005	330	(3.0, 3.0, 3.0)	(24, 22, 21)	(7, 6, 5, 11, 9, 9)	388	1	(11.693298969072165, 9.103092783505154, 9.206185567010309)	(-46.92010309278352, -159.19072164948426, 1080.1685567010306)	61.5052	-57	119	0.815811	0.566819	19.149	33.7833	36.6197	30.8869	35.1141	43.0581	10146.4	27.5607	0.704795	3215.84
gastric1289.nrrd	v3.0	1.18.2	1.2.4	1.0.0	3.7.3	{'minimumROIDimensions': 2, 'minimumROISize': None, 'normalize': False, 'normalizeScale': 1, 'removeOutliers': None, 'resampledPixelSpacing': [3.0, 3.0, 3.0], 'interpolator': 3, 'preCrop': False, 'padDistance': 5, 'distances': [1], 'force2D': False, 'force2Ddimension': 0, 'resegmentRange': None, 'label': 1, 'additionalInfo': True, 'binWidth': 25.0}	{'Original': {}, 'Wavelet': {}}	f1a70a74aa652ffcb00655d367c645e3587bf0e5	3D	(0.7410000000000001, 0.7410000000000001, 2.0)	(512, 512, 249)	-819.399	-2048	2986	a222528cae2e1e056757825264c4f6c01f2502db	(0.7410000000000001, 0.7410000000000001, 2.0)	(512, 512, 249)	(174, 173, 164, 65, 71, 19)	23239	1	(204.97904384870262, 212.48668187099273, 173.67098412151987)	(-40.70842850811141, -32.02026873359438, 1581.8419682430394)	(3.0, 3.0, 3.0)	(28, 30, 24)	-33.0003	-1022	1937	(3.0, 3.0, 3.0)	(28, 30, 24)	(6, 6, 5, 16, 17, 13)	954	1	(13.332285115303984, 15.120545073375261, 11.528301886792454)	(-40.47154465408812, -31.981764779874233, 1581.5849056603772)	45.3061	-338	153	0.866421	0.628672	31.62	50.2965	51.614	57.7062	49.93	62.498	25210.1	43.578	0.495511	8391
gastric1290.nrrd	v3.0	1.18.2	1.2.4	1.0.0	3.7.3	{'minimumROIDimensions': 2, 'minimumROISize': None, 'normalize': False, 'normalizeScale': 1, 'removeOutliers': None, 'resampledPixelSpacing': [3.0, 3.0, 3.0], 'interpolator': 3, 'preCrop': False, 'padDistance': 5, 'distances': [1], 'force2D': False, 'force2Ddimension': 0, 'resegmentRange': None, 'label': 1, 'additionalInfo': True, 'binWidth': 25.0}	{'Original': {}, 'Wavelet': {}}	04cc7b83ff5ae9c8183593011c575973a8fb7451	3D	(0.7734375000000001, 0.7734375000000001, 1.9999999999999987)	(512, 512, 333)	-592.698	-1024	3071	80a905616189d444750450fc1b04a33c7a8c7561	(0.7734375000000002, 0.7734375000000002, 1.9999999999999987)	(512, 512, 333)	(255, 121, 182, 79, 64, 12)	13371	1	(290.58462343878546, 147.768528905841, 187.40505571759778)	(27.135763440935733, -236.32355967438872, 1357.4101114351956)	(3.0, 3.0, 3.0)	(32, 28, 20)	-52.0468	-1050	201	(3.0, 3.0, 3.0)	(32, 28, 20)	(6, 5, 6, 19, 15, 8)	568	1	(14.137323943661972, 11.649647887323944, 9.704225352112676)	(25.911971830985976, -236.55105633802833, 1357.2126760563383)	34.7887	-61	129	0.62067	0.231721	13.7707	59.4278	59.7746	42.9535	60.3738	62.9285	14775.8	36.8851	0.56051	5195.18
gastric1291.nrrd	v3.0	1.18.2	1.2.4	1.0.0	3.7.3	{'minimumROIDimensions': 2, 'minimumROISize': None, 'normalize': False, 'normalizeScale': 1, 'removeOutliers': None, 'resampledPixelSpacing': [3.0, 3.0, 3.0], 'interpolator': 3, 'preCrop': False, 'padDistance': 5, 'distances': [1], 'force2D': False, 'force2Ddimension': 0, 'resegmentRange': None, 'label': 1, 'additionalInfo': True, 'binWidth': 25.0}	{'Original': {}, 'Wavelet': {}}	769c33a750e983d9643ec4e6c5b83ac4e53177b8	3D	(0.73046875, 0.73046875, 2.0)	(512, 512, 204)	-637.432	-1024	1843	b33dc30c0e934e162190795238904758aa747eaa	(0.73046875, 0.73046875, 2.0)	(512, 512, 204)	(268, 147, 145, 63, 64, 9)	9025	1	(294.25750692520774, 177.46326869806094, 150.21684210526317)	(26.31114763677283, -197.0033935682133, 1196.6336842105263)	(3.0, 3.0, 3.0)	(27, 28, 18)	-230.706	-1064	365	(3.0, 3.0, 3.0)	(27, 28, 18)	(6, 6, 6, 15, 14, 6)	362	1	(11.48342541436464, 12.842541436464089, 9.292817679558011)	(26.950276243093917, -196.97237569060778, 1197.5784530386738)	60.0829	-632	114	0.691774	0.313472	14.4915	46.2289	47.4342	39	45.3982	52.3927	9366.75	31.98	0.572511	3753.41
gastric1292.nrrd	v3.0	1.18.2	1.2.4	1.0.0	3.7.3	{'minimumROIDimensions': 2, 'minimumROISize': None, 'normalize': False, 'normalizeScale': 1, 'removeOutliers': None, 'resampledPixelSpacing': [3.0, 3.0, 3.0], 'interpolator': 3, 'preCrop': False, 'padDistance': 5, 'distances': [1], 'force2D': False, 'force2Ddimension': 0, 'resegmentRange': None, 'label': 1, 'additionalInfo': True, 'binWidth': 25.0}	{'Original': {}, 'Wavelet': {}}	d9a9514a54eadb4faf7c682a79ff3a18d7feb7d6	3D	(0.69140625, 0.69140625, 2.0)	(512, 512, 318)	-609.538	-1024	3071	229e335d20a766b498bab9b95a09d6d4040a3913	(0.69140625, 0.69140625, 2.0)	(512, 512, 318)	(179, 179, 165, 45, 66, 12)	11935	1	(200.45370758273984, 210.53372434017595, 170.9234185169669)	(-33.05935061662129, -153.08996403042522, 1137.3468370339338)	(3.0, 3.0, 3.0)	(22, 27, 20)	37.6339	-1026	344	(3.0, 3.0, 3.0)	(22, 27, 20)	(5, 6, 6, 11, 14, 8)	415	1	(9.80722891566265, 12.14698795180723, 9.795180722891565)	(-33.07831325301205, -153.05903614457833, 1137.3855421686746)	72.1807	-7	119	0.766363	0.708253	24.0959	34.0216	33.541	42.9535	42.9535	43.8862	10881	26.0729	0.659789	3599.08
gastric1293.nrrd	v3.0	1.18.2	1.2.4	1.0.0	3.7.3	{'minimumROIDimensions': 2, 'minimumROISize': None, 'normalize': False, 'normalizeScale': 1, 'removeOutliers': None, 'resampledPixelSpacing': [3.0, 3.0, 3.0], 'interpolator': 3, 'preCrop': False, 'padDistance': 5, 'distances': [1], 'force2D': False, 'force2Ddimension': 0, 'resegmentRange': None, 'label': 1, 'additionalInfo': True, 'binWidth': 25.0}	{'Original': {}, 'Wavelet': {}}	90ccfd23c2efd9b7066e689cb8b9bfb6dc29018a	3D	(0.84375, 0.84375, 2.0)	(512, 512, 238)	-660.672	-1024	3071	26e7c762b488f7e069b2406623bb2c356a91cd60	(0.84375, 0.84375, 2.0)	(512, 512, 238)	(162, 220, 176, 51, 45, 15)	12977	1	(189.8390999460584, 242.4968790937813, 184.28573630268937)	(-52.40138442051321, -160.47138326462203, 1247.0714726053789)	(3.0, 3.0, 3.0)	(26, 25, 21)	-6.95275	-1031	376	(3.0, 3.0, 3.0)	(26, 25, 21)	(6, 6, 5, 14, 12, 10)	655	1	(13.24885496183206, 11.806106870229007, 10.517557251908396)	(-51.753435114503816, -160.58167938931297, 1246.5526717557252)	68.9389	-536	129	0.745206	0.595499	25.6056	42.9986	45	40.2492	43.6807	48.9285	17307	32.0428	0.646528	5004.7
gastric1294.nrrd	v3.0	1.18.2	1.2.4	1.0.0	3.7.3	{'minimumROIDimensions': 2, 'minimumROISize': None, 'normalize': False, 'normalizeScale': 1, 'removeOutliers': None, 'resampledPixelSpacing': [3.0, 3.0, 3.0], 'interpolator': 3, 'preCrop': False, 'padDistance': 5, 'distances': [1], 'force2D': False, 'force2Ddimension': 0, 'resegmentRange': None, 'label': 1, 'additionalInfo': True, 'binWidth': 25.0}	{'Original': {}, 'Wavelet': {}}	40e722335a76b56441c1aa4010f85dc8bab6d16b	3D	(0.734375, 0.734375, 0.7)	(512, 512, 670)	-613.754	-1024	1649	289acffefec2eabba8ca6146c3a5a051bb9278f7	(0.734375, 0.734375, 0.7)	(512, 512, 670)	(328, 198, 497, 75, 48, 18)	15838	1	(361.00902891779265, 225.25805025887107, 505.97644904659677)	(55.483193111503965, -154.70893184114138, 1564.1835143326177)	(3.0, 3.0, 3.0)	(30, 24, 17)	-3.55041	-1024	549	(3.0, 3.0, 3.0)	(30, 24, 17)	(6, 5, 6, 18, 11, 4)	208	1	(13.663461538461538, 11.58173076923077, 7.586538461538462)	(57.49038461538464, -155.2548076923075, 1563.9096153846156)	53.101	-61	103	0.455138	0.216963	10.8797	50.1453	51.3517	21	50.2892	55.6417	5310	22.823	0.600864	2449.65
gastric1295.nrrd	v3.0	1.18.2	1.2.4	1.0.0	3.7.3	{'minimumROIDimensions': 2, 'minimumROISize': None, 'normalize': False, 'normalizeScale': 1, 'removeOutliers': None, 'resampledPixelSpacing': [3.0, 3.0, 3.0], 'interpolator': 3, 'preCrop': False, 'padDistance': 5, 'distances': [1], 'force2D': False, 'force2Ddimension': 0, 'resegmentRange': None, 'label': 1, 'additionalInfo': True, 'binWidth': 25.0}	{'Original': {}, 'Wavelet': {}}	ad861503f634dd772d01d777b6f5416f3a7c6ae9	3D	(0.84375, 0.84375, 2.0)	(512, 512, 220)	-712.006	-1024	1576	edc9f5c5e8b96d36918a9e19cc13499e25bc0318	(0.84375, 0.84375, 2.0)	(512, 512, 220)	(172, 181, 150, 31, 45, 10)	4882	1	(189.44018844735763, 201.94879147890208, 155.4041376485047)	(-36.737965997542034, -167.68383218967637, 1150.6082752970094)	(3.0, 3.0, 3.0)	(20, 25, 19)	11.7519	-1053	325	(3.0, 3.0, 3.0)	(20, 25, 19)	(5, 6, 6, 9, 12, 7)	281	1	(9.797153024911031, 11.298932384341636, 9.597864768683275)	(-37.10854092526694, -168.10320284697508, 1151.0935943060497)	49.1815	-12	75	0.688569	0.476481	17.1446	35.9818	27.6586	36.4966	37.9473	38.0657	7256.25	24.776	0.616404	2940.54
gastric1296.nrrd	v3.0	1.18.2	1.2.4	1.0.0	3.7.3	{'minimumROIDimensions': 2, 'minimumROISize': None, 'normalize': False, 'normalizeScale': 1, 'removeOutliers': None, 'resampledPixelSpacing': [3.0, 3.0, 3.0], 'interpolator': 3, 'preCrop': False, 'padDistance': 5, 'distances': [1], 'force2D': False, 'force2Ddimension': 0, 'resegmentRange': None, 'label': 1, 'additionalInfo': True, 'binWidth': 25.0}	{'Original': {}, 'Wavelet': {}}	eaafa08ed417660604c274234e15479f87de1341	3D	(0.7410000000000001, 0.7410000000000001, 2.0)	(512, 512, 229)	-814.002	-2048	1664	2bf0347192d81e574668f7f2d9ba78d0ad6cc85a	(0.7410000000000001, 0.7410000000000001, 2.0)	(512, 512, 229)	(191, 191, 165, 57, 38, 11)	7803	1	(226.57042163270538, 212.18134051006024, 170.09355376137384)	(-26.27171757016535, -32.246526682045356, 1703.6871075227477)	(3.0, 3.0, 3.0)	(26, 21, 19)	-103.883	-1024	314	(3.0, 3.0, 3.0)	(26, 21, 19)	(7, 5, 6, 12, 10, 7)	301	1	(13.87375415282392, 10.046511627906977, 9.059800664451828)	(-25.409637541528312, -32.20386511627909, 1703.1794019933554)	49.8007	-63	83	0.610941	0.498355	18.5285	37.1794	40.2492	28.3019	35.1141	42	7837.88	22.7144	0.67555	2824.61
gastric1297.nrrd	v3.0	1.18.2	1.2.4	1.0.0	3.7.3	{'minimumROIDimensions': 2, 'minimumROISize': None, 'normalize': False, 'normalizeScale': 1, 'removeOutliers': None, 'resampledPixelSpacing': [3.0, 3.0, 3.0], 'interpolator': 3, 'preCrop': False, 'padDistance': 5, 'distances': [1], 'force2D': False, 'force2Ddimension': 0, 'resegmentRange': None, 'label': 1, 'additionalInfo': True, 'binWidth': 25.0}	{'Original': {}, 'Wavelet': {}}	90118301dbbc75512c0d2cde80b0c35dd3ea7da9	3D	(0.734375, 0.734375, 0.7)	(512, 512, 675)	-553.073	-1024	1734	da7366e5f2ef52e8b48da3aa7370f451469d495b	(0.734375, 0.734375, 0.7)	(512, 512, 675)	(308, 214, 526, 38, 47, 17)	7724	2	(327.67024857586745, 236.52369238736406, 532.3245727602279)	(53.00002629790268, -155.93572590302952, 1248.3272009321593)	(3.0, 3.0, 3.0)	(21, 23, 16)	-0.217909	-136	681	(3.0, 3.0, 3.0)	(21, 23, 16)	(5, 6, 6, 9, 10, 4)	97	2	(9.742268041237113, 10.412371134020619, 6.948453608247423)	(52.726804123711396, -156.26288659793815, 1248.6953608247422)	62.299	-39	114	0.756603	0.229456	6.45678	28.1395	28.4605	30.1496	29.5466	32.45	2346.75	21.2904	0.641425	1331.42
gastric1298.nrrd	v3.0	1.18.2	1.2.4	1.0.0	3.7.3	{'minimumROIDimensions': 2, 'minimumROISize': None, 'normalize': False, 'normalizeScale': 1, 'removeOutliers': None, 'resampledPixelSpacing': [3.0, 3.0, 3.0], 'interpolator': 3, 'preCrop': False, 'padDistance': 5, 'distances': [1], 'force2D': False, 'force2Ddimension': 0, 'resegmentRange': None, 'label': 1, 'additionalInfo': True, 'binWidth': 25.0}	{'Original': {}, 'Wavelet': {}}	7eaf88f059b58d7a7c57b5bf0908cbf9a2f31840	3D	(0.7410000000000001, 0.7410000000000001, 2.0)	(512, 512, 209)	-913.755	-2048	1722	127a6a24af5d1354fb9cacee52a5e29bca93ff58	(0.7410000000000001, 0.7410000000000001, 2.0)	(512, 512, 209)	(189, 157, 145, 95, 59, 11)	13189	1	(229.6886799605732, 186.7692016074001, 150.19258472969898)	(-23.17988814921523, -51.07692160891651, 1195.385169459398)	(3.0, 3.0, 3.0)	(36, 27, 19)	-8.76061	-1047	308	(3.0, 3.0, 3.0)	(36, 27, 19)	(6, 6, 6, 23, 14, 7)	539	1	(15.57699443413729, 12.747680890538033, 8.998144712430427)	(-22.518716697588133, -51.10035732838592, 1195.4944341372914)	54.6772	-27	132	0.448015	0.310324	20.5166	66.1133	69.2604	37.5899	64.7611	71.5612	13993.9	29.6198	0.489042	5742.44
gastric1299.nrrd	v3.0	1.18.2	1.2.4	1.0.0	3.7.3	{'minimumROIDimensions': 2, 'minimumROISize': None, 'normalize': False, 'normalizeScale': 1, 'removeOutliers': None, 'resampledPixelSpacing': [3.0, 3.0, 3.0], 'interpolator': 3, 'preCrop': False, 'padDistance': 5, 'distances': [1], 'force2D': False, 'force2Ddimension': 0, 'resegmentRange': None, 'label': 1, 'additionalInfo': True, 'binWidth': 25.0}	{'Original': {}, 'Wavelet': {}}	903c1c231d1d9983b18f23b3edce5de175fae876	3D	(0.787109375, 0.787109375, 2.0)	(512, 512, 230)	-666.891	-1024	3071	71cf1d30eae5912ef7eeb4a598bcf36ca23dff19	(0.787109375, 0.787109375, 2.0)	(512, 512, 230)	(200, 152, 149, 111, 58, 19)	32407	1	(249.07131175363347, 188.82226062270496, 158.9340883142531)	(8.651364524832616, 115.82377154482441, 1302.4281766285062)	(3.0, 3.0, 3.0)	(41, 27, 24)	-46.9688	-1026	336	(3.0, 3.0, 3.0)	(41, 27, 24)	(5, 6, 5, 29, 15, 13)	1471	1	(17.949014276002718, 15.106050305914344, 11.647858599592114)	(8.558488140508146, 115.62459623024301, 1302.0035757987762)	50.2393	-81	94	0.6058	0.393436	29.9935	76.2348	89.4986	51.0882	75.9539	89.6995	39117.4	46.183	0.477618	11667.7
gastric1300.nrrd	v3.0	1.18.2	1.2.4	1.0.0	3.7.3	{'minimumROIDimensions': 2, 'minimumROISize': None, 'normalize': False, 'normalizeScale': 1, 'removeOutliers': None, 'resampledPixelSpacing': [3.0, 3.0, 3.0], 'interpolator': 3, 'preCrop': False, 'padDistance': 5, 'distances': [1], 'force2D': False, 'force2Ddimension': 0, 'resegmentRange': None, 'label': 1, 'additionalInfo': True, 'binWidth': 25.0}	{'Original': {}, 'Wavelet': {}}	0ab46c68894ce9d8a078fca8b817195c57dad03c	3D	(0.84375, 0.84375, 2.0)	(512, 512, 245)	-612.828	-1024	1609	824cde6f83c51adcc511702994cb0bb5ab0df8d8	(0.84375, 0.84375, 2.0)	(512, 512, 245)	(207, 176, 191, 45, 43, 11)	6531	1	(226.86985147756852, 194.55565763282806, 195.42719338539274)	(-19.156687815801575, -196.42178887230133, 1312.8543867707854)	(3.0, 3.0, 3.0)	(24, 24, 19)	-17.9573	-908	295	(3.0, 3.0, 3.0)	(24, 24, 19)	(5, 5, 5, 13, 13, 8)	386	1	(10.344559585492227, 10.347150259067357, 7.9404145077720205)	(-19.466321243523318, -196.45854922279793, 1312.321243523316)	58.0259	0	108	0.925568	0.773161	25.017	32.3568	37.9473	40.8044	40.2492	43.4741	10066.5	29.9484	0.575413	3918.24
gastric1301.nrrd	v3.0	1.18.2	1.2.4	1.0.0	3.7.3	{'minimumROIDimensions': 2, 'minimumROISize': None, 'normalize': False, 'normalizeScale': 1, 'removeOutliers': None, 'resampledPixelSpacing': [3.0, 3.0, 3.0], 'interpolator': 3, 'preCrop': False, 'padDistance': 5, 'distances': [1], 'force2D': False, 'force2Ddimension': 0, 'resegmentRange': None, 'label': 1, 'additionalInfo': True, 'binWidth': 25.0}	{'Original': {}, 'Wavelet': {}}	5d6d6f2dcbce130651e5b2f71e6df504d994f02e	3D	(0.7695312500000001, 0.7695312500000001, 0.7000000000000001)	(512, 512, 627)	-656.812	-1024	1879	746c136a7b927ce138df4ffffbee8a5aedd09343	(0.7695312500000002, 0.7695312500000002, 0.6999999999999998)	(512, 512, 627)	(140, 250, 414, 46, 48, 35)	23289	1	(163.52599939885783, 276.65988234788955, 433.7890849757396)	(-53.776867650097614, -136.2168092869755, 1382.2523594830172)	(3.0, 3.0, 3.0)	(24, 25, 20)	28.3654	-1023	416	(3.0, 3.0, 3.0)	(24, 25, 20)	(6, 7, 6, 11, 11, 8)	396	1	(11.68939393939394, 12.343434343434344, 10.13888888888889)	(-53.43181818181815, -136.9696969696969, 1383.1666666666663)	60.5303	-10	114	0.790392	0.591424	20.9163	35.366	37.5899	34.9857	34.9857	41.6773	10329.8	27.953	0.605153	3790.35
gastric1302.nrrd	v3.0	1.18.2	1.2.4	1.0.0	3.7.3	{'minimumROIDimensions': 2, 'minimumROISize': None, 'normalize': False, 'normalizeScale': 1, 'removeOutliers': None, 'resampledPixelSpacing': [3.0, 3.0, 3.0], 'interpolator': 3, 'preCrop': False, 'padDistance': 5, 'distances': [1], 'force2D': False, 'force2Ddimension': 0, 'resegmentRange': None, 'label': 1, 'additionalInfo': True, 'binWidth': 25.0}	{'Original': {}, 'Wavelet': {}}	3a6a943604aeb18ade8928152ebdab8c91c623d5	3D	(0.84375, 0.84375, 2.0)	(512, 512, 224)	-723.962	-1024	3071	56149657dd5639233e852da3ab251b41f7fbe6e2	(0.84375, 0.84375, 2.0)	(512, 512, 224)	(150, 189, 144, 75, 85, 23)	36250	1	(182.2177655172414, 227.5936551724138, 156.0510620689655)	(-60.831885344827555, -155.04597844827586, 1377.902124137931)	(3.0, 3.0, 3.0)	(33, 35, 27)	14.0995	-1048	650	(3.0, 3.0, 3.0)	(33, 35, 27)	(5, 5, 6, 20, 24, 15)	1896	1	(13.870780590717299, 15.6165611814346, 13.733649789029537)	(-60.88765822784809, -155.1503164556962, 1377.5009493670887)	68.8107	-43	143	0.60789	0.56731	39.2509	69.1878	61.1882	69.2604	68.4763	86.741	50395.5	42.0586	0.538281	12257.5
gastric1303.nrrd	v3.0	1.18.2	1.2.4	1.0.0	3.7.3	{'minimumROIDimensions': 2, 'minimumROISize': None, 'normalize': False, 'normalizeScale': 1, 'removeOutliers': None, 'resampledPixelSpacing': [3.0, 3.0, 3.0], 'interpolator': 3, 'preCrop': False, 'padDistance': 5, 'distances': [1], 'force2D': False, 'force2Ddimension': 0, 'resegmentRange': None, 'label': 1, 'additionalInfo': True, 'binWidth': 25.0}	{'Original': {}, 'Wavelet': {}}	2f4939cee619727dcda32030ab11f54e4c80e263	3D	(0.84375, 0.84375, 2.0)	(512, 512, 252)	-701.204	-1024	1762	b478afbbdab372be59fc7e687d9ff3c8e5508e69	(0.84375, 0.84375, 2.0)	(512, 512, 252)	(188, 209, 187, 57, 62, 11)	7687	1	(216.94380122284377, 244.87342266163654, 193.63561857681802)	(-19.531792718225574, -158.9661746292441, 1452.771237153636)	(3.0, 3.0, 3.0)	(28, 30, 19)	-44.5895	-1047	1109	(3.0, 3.0, 3.0)	(28, 30, 19)	(6, 6, 6, 15, 17, 7)	405	1	(13.57037037037037, 15.607407407407408, 9.987654320987655)	(-19.78888888888889, -158.67777777777772, 1452.962962962963)	54.642	-70	117	0.645319	0.372576	18.8603	50.6212	44.5982	51.3517	54.0833	55.4797	10548	32.6668	0.526544	4417.36
gastric1304.nrrd	v3.0	1.18.2	1.2.4	1.0.0	3.7.3	{'minimumROIDimensions': 2, 'minimumROISize': None, 'normalize': False, 'normalizeScale': 1, 'removeOutliers': None, 'resampledPixelSpacing': [3.0, 3.0, 3.0], 'interpolator': 3, 'preCrop': False, 'padDistance': 5, 'distances': [1], 'force2D': False, 'force2Ddimension': 0, 'resegmentRange': None, 'label': 1, 'additionalInfo': True, 'binWidth': 25.0}	{'Original': {}, 'Wavelet': {}}	42d72346b480a5b53a091562c074ed59d8a2730f	3D	(0.7343750000000001, 0.7343750000000001, 0.7000000000000002)	(512, 512, 637)	-595.077	-1024	1623	1faca7b68ce10395b6236051c331b33ad546a01e	(0.7343750000000001, 0.7343750000000001, 0.7000000000000002)	(512, 512, 637)	(307, 254, 504, 28, 28, 5)	1547	1	(321.8513251454428, 266.7388493859082, 505.93277310924367)	(47.726754403684566, -133.74646998222357, 1368.9529411764706)	(3.0, 3.0, 3.0)	(18, 18, 13)	-21.9224	-1021	568	(3.0, 3.0, 3.0)	(18, 18, 13)	(6, 5, 6, 4, 5, 1)	18	1	(7.5, 7.222222222222222, 6.0)	(45.0, -135.8333333333333, 1369.95)	48.3333	13	92	0.811744	0	0	15.7762	12	15	16.1555	16.1555	382.5	12.8062	0.684926	372.045
gastric1305.nrrd	v3.0	1.18.2	1.2.4	1.0.0	3.7.3	{'minimumROIDimensions': 2, 'minimumROISize': None, 'normalize': False, 'normalizeScale': 1, 'removeOutliers': None, 'resampledPixelSpacing': [3.0, 3.0, 3.0], 'interpolator': 3, 'preCrop': False, 'padDistance': 5, 'distances': [1], 'force2D': False, 'force2Ddimension': 0, 'resegmentRange': None, 'label': 1, 'additionalInfo': True, 'binWidth': 25.0}	{'Original': {}, 'Wavelet': {}}	8f288d697011d260cfc16b260cfa858cc74dfbad	3D	(0.80859375, 0.80859375, 2.0)	(512, 512, 397)	-600.123	-1024	3071	2500a17499a002f2957d03e8cdf3fbabaa9d324a	(0.80859375, 0.80859375, 2.0)	(512, 512, 397)	(289, 176, 210, 66, 99, 9)	17267	1	(324.8467018011235, 228.2471766954306, 214.11675450280882)	(59.07330965950223, -172.03646259392917, 1458.3335090056175)	(3.0, 3.0, 3.0)	(30, 38, 18)	-73.3853	-1036	766	(3.0, 3.0, 3.0)	(30, 38, 18)	(6, 7, 6, 18, 25, 6)	835	1	(15.176047904191616, 19.281437125748504, 8.582035928143712)	(59.028143712574845, -171.6556886227545, 1458.346107784431)	61.2958	-264	122	0.599988	0.201227	13.9473	69.3115	53.1601	75.5381	72.9932	75.776	22070.2	41.586	0.567367	6706.43
gastric1306.nrrd	v3.0	1.18.2	1.2.4	1.0.0	3.7.3	{'minimumROIDimensions': 2, 'minimumROISize': None, 'normalize': False, 'normalizeScale': 1, 'removeOutliers': None, 'resampledPixelSpacing': [3.0, 3.0, 3.0], 'interpolator': 3, 'preCrop': False, 'padDistance': 5, 'distances': [1], 'force2D': False, 'force2Ddimension': 0, 'resegmentRange': None, 'label': 1, 'additionalInfo': True, 'binWidth': 25.0}	{'Original': {}, 'Wavelet': {}}	3d38ade1202f17e83ea72fc83fdcff67ab6eca77	3D	(0.7734375, 0.7734375, 0.6999999999999998)	(512, 512, 624)	-663.088	-1024	1698	be79726484faf9d2898dace64c4704ec32e687e0	(0.7734375, 0.7734375, 0.6999999999999998)	(512, 512, 624)	(192, 236, 400, 34, 24, 8)	2823	1	(207.9348211122919, 246.89868933758413, 403.56712716967763)	(-28.788693045961736, -156.65257621546232, 1155.1969890187743)	(3.0, 3.0, 3.0)	(21, 18, 14)	-10.7245	-642	212	(3.0, 3.0, 3.0)	(21, 18, 14)	(6, 6, 5, 7, 6, 2)	42	1	(9.357142857142858, 8.404761904761905, 5.523809523809524)	(-28.428571428571427, -156.28571428571433, 1154.4214285714288)	52.881	-8	100	0.674278	0.260704	5.36739	20.588	21.2132	15.2971	21.8403	21.8403	992.25	13.8821	0.733251	656.113
gastric1307.nrrd	v3.0	1.18.2	1.2.4	1.0.0	3.7.3	{'minimumROIDimensions': 2, 'minimumROISize': None, 'normalize': False, 'normalizeScale': 1, 'removeOutliers': None, 'resampledPixelSpacing': [3.0, 3.0, 3.0], 'interpolator': 3, 'preCrop': False, 'padDistance': 5, 'distances': [1], 'force2D': False, 'force2Ddimension': 0, 'resegmentRange': None, 'label': 1, 'additionalInfo': True, 'binWidth': 25.0}	{'Original': {}, 'Wavelet': {}}	171853e434c550769c23de4d13d94b95ad78d184	3D	(0.7410000000000001, 0.7410000000000001, 2.0)	(512, 512, 217)	-914.539	-2048	1997	ed041c5f2b1d5adad9d6e80cb0826cd4c4e26c88	(0.7410000000000001, 0.7410000000000001, 2.0)	(512, 512, 217)	(297, 201, 149, 83, 85, 21)	35024	1	(332.76127798081313, 241.02030036546367, 158.35832571950664)	(50.07190698378258, -10.876857429191404, 1670.216651439013)	(3.0, 3.0, 3.0)	(32, 33, 25)	-91.7698	-1048	858	(3.0, 3.0, 3.0)	(32, 33, 25)	(5, 6, 5, 21, 21, 14)	1384	1	(13.907514450867051, 15.1871387283237, 11.219653179190752)	(50.34784335260113, -10.781983815028909, 1669.658959537572)	82.2406	-783	189	0.982893	0.629131	34.782	55.2857	72.5603	64.7611	61.1882	75.06	36533.2	54.34	0.49815	10688.5
gastric1308.nrrd	v3.0	1.18.2	1.2.4	1.0.0	3.7.3	{'minimumROIDimensions': 2, 'minimumROISize': None, 'normalize': False, 'normalizeScale': 1, 'removeOutliers': None, 'resampledPixelSpacing': [3.0, 3.0, 3.0], 'interpolator': 3, 'preCrop': False, 'padDistance': 5, 'distances': [1], 'force2D': False, 'force2Ddimension': 0, 'resegmentRange': None, 'label': 1, 'additionalInfo': True, 'binWidth': 25.0}	{'Original': {}, 'Wavelet': {}}	f39feec8470febb47ed1b9aecc2febcb578b9ef9	3D	(0.74, 0.74, 2.0)	(512, 512, 229)	-838.681	-2048	1643	f68c4f1431666a59cdeb10b43928cd65ab68aaa2	(0.74, 0.74, 2.0)	(512, 512, 229)	(277, 190, 177, 49, 67, 20)	14164	1	(304.1143038689636, 218.3959333521604, 187.69860208980515)	(25.21938486303307, -27.470109319401416, 1653.8972041796105)	(3.0, 3.0, 3.0)	(24, 29, 25)	-44.7745	-954	317	(3.0, 3.0, 3.0)	(24, 29, 25)	(5, 6, 6, 12, 16, 13)	532	1	(11.592105263157896, 12.355263157894736, 12.813909774436091)	(25.081115789473657, -27.8873105263159, 1653.4417293233084)	52.9568	-104	114	0.783842	0.516798	23.2683	45.024	40.8044	53.4135	48.3735	53.8331	13899.4	35.2917	0.603691	4630.91
gastric1309.nrrd	v3.0	1.18.2	1.2.4	1.0.0	3.7.3	{'minimumROIDimensions': 2, 'minimumROISize': None, 'normalize': False, 'normalizeScale': 1, 'removeOutliers': None, 'resampledPixelSpacing': [3.0, 3.0, 3.0], 'interpolator': 3, 'preCrop': False, 'padDistance': 5, 'distances': [1], 'force2D': False, 'force2Ddimension': 0, 'resegmentRange': None, 'label': 1, 'additionalInfo': True, 'binWidth': 25.0}	{'Original': {}, 'Wavelet': {}}	fe03ad8157c552cc3f74ca2cdd0f0b3504f6fa5b	3D	(0.8574218750000001, 0.8574218750000001, 0.7000000000000003)	(512, 512, 702)	-659.765	-1024	1674	f0e29f60dbed11b93f50e28f9ad8e8454cdb4fda	(0.8574218750000002, 0.8574218750000002, 0.7000000000000004)	(512, 512, 702)	(239, 192, 546, 53, 98, 43)	50140	2	(266.00207419226166, 249.65422816114878, 565.435959313921)	(9.00470814531809, -155.01229265089, 1351.005171519745)	(3.0, 3.0, 3.0)	(27, 40, 22)	-45.5232	-1040	897	(3.0, 3.0, 3.0)	(27, 40, 22)	(6, 10, 5, 13, 24, 10)	927	1	(12.505933117583602, 22.349514563106798, 9.319309600862999)	(8.51779935275075, -153.95145631067965, 1350.3079288025892)	51.863	-178	127	0.546789	0.3874	24.1864	62.4324	39.1152	67.082	75.2396	78.0577	24412.5	34.1374	0.521109	7809.63
gastric1310.nrrd	v3.0	1.18.2	1.2.4	1.0.0	3.7.3	{'minimumROIDimensions': 2, 'minimumROISize': None, 'normalize': False, 'normalizeScale': 1, 'removeOutliers': None, 'resampledPixelSpacing': [3.0, 3.0, 3.0], 'interpolator': 3, 'preCrop': False, 'padDistance': 5, 'distances': [1], 'force2D': False, 'force2Ddimension': 0, 'resegmentRange': None, 'label': 1, 'additionalInfo': True, 'binWidth': 25.0}	{'Original': {}, 'Wavelet': {}}	30c3fc27946a5172e7f2554437947f5a3e670207	3D	(0.703125, 0.703125, 1.9999999999999996)	(512, 512, 242)	-596.859	-1024	1721	437214b0db3608108569f0aaa051b6eb2d8500fb	(0.703125, 0.703125, 1.9999999999999996)	(512, 512, 242)	(252, 247, 162, 69, 71, 19)	24426	1	(283.85478588389424, 278.11974944731026, 171.5325882256612)	(24.93695882461313, -148.09548866986003, 1159.1651764513222)	(3.0, 3.0, 3.0)	(29, 29, 25)	24.1847	-1029	510	(3.0, 3.0, 3.0)	(29, 29, 25)	(6, 6, 6, 16, 15, 13)	928	1	(13.21875, 12.966594827586206, 12.34375)	(25.15625, -147.60021551724145, 1159.63125)	66.708	-41	190	0.885625	0.453589	24.0184	52.9519	51.614	49.2037	55.8032	58.5577	24493.5	46.8956	0.517897	7875.43
gastric1311.nrrd	v3.0	1.18.2	1.2.4	1.0.0	3.7.3	{'minimumROIDimensions': 2, 'minimumROISize': None, 'normalize': False, 'normalizeScale': 1, 'removeOutliers': None, 'resampledPixelSpacing': [3.0, 3.0, 3.0], 'interpolator': 3, 'preCrop': False, 'padDistance': 5, 'distances': [1], 'force2D': False, 'force2Ddimension': 0, 'resegmentRange': None, 'label': 1, 'additionalInfo': True, 'binWidth': 25.0}	{'Original': {}, 'Wavelet': {}}	6894a53cb3f64f60e85bfb34ab56f9009a5e4a7f	3D	(0.78515625, 0.78515625, 0.7000000000000001)	(512, 512, 712)	-618.861	-1024	1802	92021749e1904c4f605d7eecbbf2856914d0eb8e	(0.78515625, 0.78515625, 0.7000000000000001)	(512, 512, 712)	(241, 104, 515, 81, 55, 18)	22488	1	(270.6106812522234, 134.17667200284598, 524.0195659907506)	(14.864245826941072, -203.2577692477655, 1352.3136961935256)	(3.0, 3.0, 3.0)	(34, 26, 16)	-78.2894	-1038	370	(3.0, 3.0, 3.0)	(34, 26, 16)	(7, 5, 5, 20, 14, 4)	360	1	(13.519444444444444, 12.866666666666667, 6.7027777777777775)	(15.058333333333387, -202.90000000000006, 1351.7583333333334)	53.5694	-311	122	0.695155	0.239656	12.949	54.0316	60.075	42.107	60.6712	61.2617	9173.25	37.5603	0.444049	4772.39
gastric1312.nrrd	v3.0	1.18.2	1.2.4	1.0.0	3.7.3	{'minimumROIDimensions': 2, 'minimumROISize': None, 'normalize': False, 'normalizeScale': 1, 'removeOutliers': None, 'resampledPixelSpacing': [3.0, 3.0, 3.0], 'interpolator': 3, 'preCrop': False, 'padDistance': 5, 'distances': [1], 'force2D': False, 'force2Ddimension': 0, 'resegmentRange': None, 'label': 1, 'additionalInfo': True, 'binWidth': 25.0}	{'Original': {}, 'Wavelet': {}}	04cc7b83ff5ae9c8183593011c575973a8fb7451	3D	(0.7734375000000001, 0.7734375000000001, 1.9999999999999987)	(512, 512, 333)	-592.698	-1024	3071	914426bf77d0a02f3e55024f8f93173299e76db9	(0.7734375000000002, 0.7734375000000002, 1.9999999999999987)	(512, 512, 333)	(257, 122, 184, 75, 65, 9)	10245	1	(296.52542703757933, 145.87018057589069, 188.18838457784284)	(31.730603724377858, -237.7918134608347, 1358.9767691556858)	(3.0, 3.0, 3.0)	(31, 29, 18)	-41.3993	-1050	259	(3.0, 3.0, 3.0)	(31, 29, 18)	(6, 6, 6, 18, 15, 6)	447	1	(15.143176733780761, 11.237136465324385, 8.554809843400447)	(31.929530201342338, -237.788590604027, 1359.7644295302016)	30.7248	-737	129	0.712128	0.216024	11.3941	52.7444	55.3173	45.3982	55.1543	58.1722	11648.2	37.5608	0.568438	4371.61
gastric1313.nrrd	v3.0	1.18.2	1.2.4	1.0.0	3.7.3	{'minimumROIDimensions': 2, 'minimumROISize': None, 'normalize': False, 'normalizeScale': 1, 'removeOutliers': None, 'resampledPixelSpacing': [3.0, 3.0, 3.0], 'interpolator': 3, 'preCrop': False, 'padDistance': 5, 'distances': [1], 'force2D': False, 'force2Ddimension': 0, 'resegmentRange': None, 'label': 1, 'additionalInfo': True, 'binWidth': 25.0}	{'Original': {}, 'Wavelet': {}}	053a88742e6b75b06b874ca7a81352c92db51cf7	3D	(0.7890624999999999, 0.7890624999999999, 0.7)	(512, 512, 621)	-700.581	-1024	2272	e00e449952bf66fc90bbefb8d5d22f0436d0b5f0	(0.7890624999999998, 0.7890624999999998, 0.7000000000000001)	(512, 512, 621)	(156, 194, 453, 44, 35, 11)	5860	1	(178.48327645051194, 212.9598976109215, 458.4184300341297)	(-52.771008425768, -159.56679954138212, 1233.392901023891)	(3.0, 3.0, 3.0)	(24, 22, 15)	-34.7241	-1038	630	(3.0, 3.0, 3.0)	(24, 22, 15)	(6, 7, 6, 11, 7, 2)	82	1	(11.146341463414634, 10.74390243902439, 6.451219512195122)	(-54.06097560975613, -159.26829268292664, 1233.0036585365854)	16.8659	-518	72	0.528977	0.187136	5.95498	31.8216	30	21.2132	35.1141	35.1141	2023.88	16.8329	0.664462	1164.49
gastric1314.nrrd	v3.0	1.18.2	1.2.4	1.0.0	3.7.3	{'minimumROIDimensions': 2, 'minimumROISize': None, 'normalize': False, 'normalizeScale': 1, 'removeOutliers': None, 'resampledPixelSpacing': [3.0, 3.0, 3.0], 'interpolator': 3, 'preCrop': False, 'padDistance': 5, 'distances': [1], 'force2D': False, 'force2Ddimension': 0, 'resegmentRange': None, 'label': 1, 'additionalInfo': True, 'binWidth': 25.0}	{'Original': {}, 'Wavelet': {}}	46d8690e6bdd4587732b758c8632403aef40dee6	3D	(0.74, 0.74, 2.0)	(512, 512, 237)	-905.819	-2048	1661	be4d7b1ba3b80f01d3fbbda64682f2ab631fdd85	(0.74, 0.74, 2.0)	(512, 512, 237)	(231, 173, 151, 77, 73, 27)	35281	1	(272.75122587228253, 204.836852696919, 165.30812618689947)	(-0.9189928545109751, -37.50382900428005, 1377.616252373799)	(3.0, 3.0, 3.0)	(31, 30, 30)	14.8275	-1034	756	(3.0, 3.0, 3.0)	(31, 30, 30)	(6, 6, 6, 18, 18, 18)	1421	1	(15.819845179451091, 13.09500351864884, 14.959887403237158)	(-1.1653644616467815, -37.6680894440536, 1377.3796622097116)	59.1196	-59	133	0.881238	0.491421	29.6081	60.25	63.2851	61.8466	61.8466	67.7495	37656	53.0946	0.512836	10594
gastric1315.nrrd	v3.0	1.18.2	1.2.4	1.0.0	3.7.3	{'minimumROIDimensions': 2, 'minimumROISize': None, 'normalize': False, 'normalizeScale': 1, 'removeOutliers': None, 'resampledPixelSpacing': [3.0, 3.0, 3.0], 'interpolator': 3, 'preCrop': False, 'padDistance': 5, 'distances': [1], 'force2D': False, 'force2Ddimension': 0, 'resegmentRange': None, 'label': 1, 'additionalInfo': True, 'binWidth': 25.0}	{'Original': {}, 'Wavelet': {}}	0e82a789c502724a75b482824432e859c687fac0	3D	(0.7410000000000001, 0.7410000000000001, 2.0)	(512, 512, 181)	-857.623	-2048	1730	1ec1c640e70ae23887c0dc86a7479ae7a772a2e6	(0.7410000000000001, 0.7410000000000001, 2.0)	(512, 512, 181)	(270, 176, 161, 31, 57, 13)	9452	1	(283.70482437579346, 203.3666948793906, 167.56379602200593)	(21.533574862462984, -38.77817909437155, 1662.6275920440119)	(3.0, 3.0, 3.0)	(20, 26, 19)	-43.3185	-1014	536	(3.0, 3.0, 3.0)	(20, 26, 19)	(6, 6, 5, 7, 13, 9)	394	1	(8.680203045685278, 11.842639593908629, 9.558375634517766)	(21.478409137055817, -38.815481218274115, 1662.6751269035533)	69.2208	-135	122	0.692144	0.375501	15.0547	40.0925	30.8869	44.2945	40.025	44.3959	10326.4	27.7498	0.70488	3253.37
gastric1316.nrrd	v3.0	1.18.2	1.2.4	1.0.0	3.7.3	{'minimumROIDimensions': 2, 'minimumROISize': None, 'normalize': False, 'normalizeScale': 1, 'removeOutliers': None, 'resampledPixelSpacing': [3.0, 3.0, 3.0], 'interpolator': 3, 'preCrop': False, 'padDistance': 5, 'distances': [1], 'force2D': False, 'force2Ddimension': 0, 'resegmentRange': None, 'label': 1, 'additionalInfo': True, 'binWidth': 25.0}	{'Original': {}, 'Wavelet': {}}	3d34ffcb0f12c5e67ea9740f87015180a443fb98	3D	(0.7421875, 0.7421875, 2.0)	(512, 512, 328)	-668.037	-1024	3071	dc14f8c4c80a1293de8fbf6f4459e1bef164dcfa	(0.7421875, 0.7421875, 2.0)	(512, 512, 328)	(321, 155, 155, 46, 29, 8)	5010	1	(345.34331337325347, 169.50878243512975, 158.66467065868264)	(58.680584144211565, -191.32160678642714, 1319.8293413173653)	(3.0, 3.0, 3.0)	(23, 19, 17)	11.8569	-1047	430	(3.0, 3.0, 3.0)	(23, 19, 17)	(5, 5, 5, 12, 8, 6)	226	1	(11.141592920353983, 8.548672566371682, 7.654867256637168)	(58.924778761061916, -191.35398230088495, 1319.9646017699115)	72.9646	0	115	0.607593	0.49724	15.3909	30.9528	31.3209	21.6333	37.108	37.5899	5847.75	18.8067	0.783142	2004.33
gastric1317.nrrd	v3.0	1.18.2	1.2.4	1.0.0	3.7.3	{'minimumROIDimensions': 2, 'minimumROISize': None, 'normalize': False, 'normalizeScale': 1, 'removeOutliers': None, 'resampledPixelSpacing': [3.0, 3.0, 3.0], 'interpolator': 3, 'preCrop': False, 'padDistance': 5, 'distances': [1], 'force2D': False, 'force2Ddimension': 0, 'resegmentRange': None, 'label': 1, 'additionalInfo': True, 'binWidth': 25.0}	{'Original': {}, 'Wavelet': {}}	23bf2250a406cd711545c72e382fab40bdaef674	3D	(0.7969999999999999, 0.7969999999999999, 2.0)	(512, 512, 253)	-835.003	-2048	1545	60bc1763ddeeef38118782449dd27363ad9df1e4	(0.7969999999999999, 0.7969999999999999, 2.0)	(512, 512, 253)	(279, 127, 184, 83, 57, 17)	11117	1	(327.234955473599, 156.85625618422236, 191.76657371593055)	(58.07995951245837, -78.68846382117479, 1527.0331474318612)	(3.0, 3.0, 3.0)	(35, 27, 23)	-147.438	-1038	327	(3.0, 3.0, 3.0)	(35, 27, 23)	(7, 6, 6, 21, 15, 11)	494	1	(18.844129554655872, 13.240890688259109, 10.892712550607287)	(58.907588663967594, -78.87872793522268, 1527.6781376518218)	21.585	-697	111	0.564953	0.293375	16.8001	57.2651	67.082	45.3982	45	70.8025	12845.2	32.3521	0.545449	4862.86
gastric1318.nrrd	v3.0	1.18.2	1.2.4	1.0.0	3.7.3	{'minimumROIDimensions': 2, 'minimumROISize': None, 'normalize': False, 'normalizeScale': 1, 'removeOutliers': None, 'resampledPixelSpacing': [3.0, 3.0, 3.0], 'interpolator': 3, 'preCrop': False, 'padDistance': 5, 'distances': [1], 'force2D': False, 'force2Ddimension': 0, 'resegmentRange': None, 'label': 1, 'additionalInfo': True, 'binWidth': 25.0}	{'Original': {}, 'Wavelet': {}}	351f45ba790c3abe58518a059542e85e89315fd5	3D	(0.84375, 0.84375, 2.0)	(512, 512, 209)	-701.387	-1024	1684	720cca28ebd440d00a0dd500787140e3e21e1f2b	(0.84375, 0.84375, 2.0)	(512, 512, 209)	(242, 139, 157, 51, 41, 10)	6682	1	(270.2165519305597, 161.19380425022447, 161.844208320862)	(17.417090691409754, -188.0708526638731, 1239.888416641724)	(3.0, 3.0, 3.0)	(27, 24, 18)	-57.9208	-1040	396	(3.0, 3.0, 3.0)	(27, 24, 18)	(6, 6, 6, 14, 10, 6)	341	1	(13.55425219941349, 11.832844574780058, 8.712609970674487)	(17.16275659824047, -188.50146627565982, 1239.8378299120234)	60.5513	-262	127	0.665278	0.365666	14.6549	40.0773	42.9535	32.311	39.4588	44.5982	8857.12	26.6626	0.65419	3164.53
gastric1319.nrrd	v3.0	1.18.2	1.2.4	1.0.0	3.7.3	{'minimumROIDimensions': 2, 'minimumROISize': None, 'normalize': False, 'normalizeScale': 1, 'removeOutliers': None, 'resampledPixelSpacing': [3.0, 3.0, 3.0], 'interpolator': 3, 'preCrop': False, 'padDistance': 5, 'distances': [1], 'force2D': False, 'force2Ddimension': 0, 'resegmentRange': None, 'label': 1, 'additionalInfo': True, 'binWidth': 25.0}	{'Original': {}, 'Wavelet': {}}	6894a53cb3f64f60e85bfb34ab56f9009a5e4a7f	3D	(0.78515625, 0.78515625, 0.7000000000000001)	(512, 512, 712)	-618.861	-1024	1802	92021749e1904c4f605d7eecbbf2856914d0eb8e	(0.78515625, 0.78515625, 0.7000000000000001)	(512, 512, 712)	(241, 104, 515, 81, 55, 18)	22488	1	(270.6106812522234, 134.17667200284598, 524.0195659907506)	(14.864245826941072, -203.2577692477655, 1352.3136961935256)	(3.0, 3.0, 3.0)	(34, 26, 16)	-78.2894	-1038	370	(3.0, 3.0, 3.0)	(34, 26, 16)	(7, 5, 5, 20, 14, 4)	360	1	(13.519444444444444, 12.866666666666667, 6.7027777777777775)	(15.058333333333387, -202.90000000000006, 1351.7583333333334)	53.5694	-311	122	0.695155	0.239656	12.949	54.0316	60.075	42.107	60.6712	61.2617	9173.25	37.5603	0.444049	4772.39
gastric1320.nrrd	v3.0	1.18.2	1.2.4	1.0.0	3.7.3	{'minimumROIDimensions': 2, 'minimumROISize': None, 'normalize': False, 'normalizeScale': 1, 'removeOutliers': None, 'resampledPixelSpacing': [3.0, 3.0, 3.0], 'interpolator': 3, 'preCrop': False, 'padDistance': 5, 'distances': [1], 'force2D': False, 'force2Ddimension': 0, 'resegmentRange': None, 'label': 1, 'additionalInfo': True, 'binWidth': 25.0}	{'Original': {}, 'Wavelet': {}}	08ce617b72f68fe57d2a0f694ce1980cef0aa4f0	3D	(0.7773437499999999, 0.7773437499999999, 0.6999999999999997)	(512, 512, 707)	-691.965	-1024	1665	a018f1e6bbd026139c4642c379974c9a186899ad	(0.77734375, 0.77734375, 0.6999999999999997)	(512, 512, 707)	(298, 152, 515, 58, 57, 19)	13056	1	(331.2741268382353, 180.35493259803923, 523.2401194852941)	(51.902543909409474, -184.4135484882429, 1247.068083639706)	(3.0, 3.0, 3.0)	(27, 27, 16)	-60.5123	-1032	832	(3.0, 3.0, 3.0)	(27, 27, 16)	(8, 6, 5, 12, 13, 5)	205	1	(13.858536585365854, 12.404878048780487, 6.726829268292683)	(53.07560975609759, -184.28536585365848, 1247.1304878048782)	57.5707	-107	148	0.654576	0.245604	10.655	43.383	29.5466	40.025	37.9473	44.1928	5229	28.3975	0.568107	2564.48
gastric1321.nrrd	v3.0	1.18.2	1.2.4	1.0.0	3.7.3	{'minimumROIDimensions': 2, 'minimumROISize': None, 'normalize': False, 'normalizeScale': 1, 'removeOutliers': None, 'resampledPixelSpacing': [3.0, 3.0, 3.0], 'interpolator': 3, 'preCrop': False, 'padDistance': 5, 'distances': [1], 'force2D': False, 'force2Ddimension': 0, 'resegmentRange': None, 'label': 1, 'additionalInfo': True, 'binWidth': 25.0}	{'Original': {}, 'Wavelet': {}}	053a88742e6b75b06b874ca7a81352c92db51cf7	3D	(0.7890624999999999, 0.7890624999999999, 0.7)	(512, 512, 621)	-700.581	-1024	2272	62f6f1566c4702b2496d6a0defd12d52133eae07	(0.7890624999999998, 0.7890624999999998, 0.7000000000000001)	(512, 512, 621)	(189, 182, 386, 44, 22, 27)	10462	1	(210.71812272987955, 190.49235327853182, 400.83339705601225)	(-27.335700033454486, -177.29509624115835, 1193.0833779392087)	(3.0, 3.0, 3.0)	(24, 18, 19)	-273.879	-1039	365	(3.0, 3.0, 3.0)	(24, 18, 19)	(6, 6, 6, 11, 6, 6)	166	1	(10.903614457831326, 7.734939759036145, 8.91566265060241)	(-27.78915662650605, -177.2951807228914, 1192.3969879518077)	53.5241	-467	121	0.650144	0.388412	12.2272	31.48	34.2053	23.4307	33.541	35.3695	4243.5	20.4666	0.670255	1891.15
gastric1322.nrrd	v3.0	1.18.2	1.2.4	1.0.0	3.7.3	{'minimumROIDimensions': 2, 'minimumROISize': None, 'normalize': False, 'normalizeScale': 1, 'removeOutliers': None, 'resampledPixelSpacing': [3.0, 3.0, 3.0], 'interpolator': 3, 'preCrop': False, 'padDistance': 5, 'distances': [1], 'force2D': False, 'force2Ddimension': 0, 'resegmentRange': None, 'label': 1, 'additionalInfo': True, 'binWidth': 25.0}	{'Original': {}, 'Wavelet': {}}	fb243d864f06d29b6bd9b50441362804ba56c648	3D	(0.84375, 0.84375, 1.0)	(512, 512, 310)	-647.735	-1024	3071	6608dce5c987ce982d6d24e3c630d156dd67572f	(0.84375, 0.84375, 1.0)	(512, 512, 310)	(257, 161, 9, 114, 137, 44)	141483	1	(322.43225687891834, 240.1002735310956, 32.079041298247844)	(59.47409174158736, -152.99351920813808, -164.92095870175217)	(3.0, 3.0, 3.0)	(44, 50, 24)	-50.3188	-1048	697	(3.0, 3.0, 3.0)	(44, 50, 24)	(7, 7, 3, 30, 37, 15)	3907	1	(23.253135398003582, 27.208088047094957, 10.273867417455849)	(59.25940619401075, -152.87573585871513, -165.17839774763246)	62.5598	-505	202	0.879072	0.390377	35.9041	91.973	98.0867	111.162	111.162	111.324	104551	80.8508	0.485765	22094.1
gastric1323.nrrd	v3.0	1.18.2	1.2.4	1.0.0	3.7.3	{'minimumROIDimensions': 2, 'minimumROISize': None, 'normalize': False, 'normalizeScale': 1, 'removeOutliers': None, 'resampledPixelSpacing': [3.0, 3.0, 3.0], 'interpolator': 3, 'preCrop': False, 'padDistance': 5, 'distances': [1], 'force2D': False, 'force2Ddimension': 0, 'resegmentRange': None, 'label': 1, 'additionalInfo': True, 'binWidth': 25.0}	{'Original': {}, 'Wavelet': {}}	6711e5d526384f34216b00e4a755228e30917a22	3D	(0.77734375, 0.77734375, 2.0)	(512, 512, 215)	-615.389	-1024	2408	90899c603553352424ae4e066ed62e0595d216bc	(0.77734375, 0.77734375, 2.0)	(512, 512, 215)	(229, 127, 163, 101, 122, 27)	71787	1	(274.90559572067366, 181.15371863986516, 176.33703873960465)	(13.502146673492433, 110.71871097395767, 554.5340774792094)	(3.0, 3.0, 3.0)	(38, 44, 30)	-60.803	-1032	915	(3.0, 3.0, 3.0)	(38, 44, 30)	(6, 6, 6, 26, 32, 18)	3243	1	(16.979956830095592, 19.685476410730804, 14.484427998766574)	(13.85719861528679, 111.0677573571924, 554.8132839962998)	49.1887	-589	106	0.666686	0.573968	50.025	87.1564	71.5612	96.421	93.1933	99.3177	86433.8	58.1059	0.425576	22214.1
gastric1324.nrrd	v3.0	1.18.2	1.2.4	1.0.0	3.7.3	{'minimumROIDimensions': 2, 'minimumROISize': None, 'normalize': False, 'normalizeScale': 1, 'removeOutliers': None, 'resampledPixelSpacing': [3.0, 3.0, 3.0], 'interpolator': 3, 'preCrop': False, 'padDistance': 5, 'distances': [1], 'force2D': False, 'force2Ddimension': 0, 'resegmentRange': None, 'label': 1, 'additionalInfo': True, 'binWidth': 25.0}	{'Original': {}, 'Wavelet': {}}	a786d4e1aaede35b852be46aec1b7ee3ce2bd13b	3D	(0.6249999999999999, 0.6249999999999999, 1.0)	(512, 512, 443)	-487.528	-1024	2618	3e999546e268ca27b0aec5ba8414f4c2e8ba62e1	(0.6249999999999999, 0.6249999999999999, 1.0)	(512, 512, 443)	(167, 94, 309, 72, 72, 22)	37072	1	(206.30219572723348, 134.3965256797583, 320.6276435045317)	(-1.7486276704790669, -199.68967145015102, 896.7276435045314)	(3.0, 3.0, 3.0)	(27, 27, 20)	-19.4464	-1031	212	(3.0, 3.0, 3.0)	(27, 27, 20)	(6, 6, 6, 14, 14, 7)	481	1	(13.316008316008316, 13.436590436590437, 9.382536382536383)	(-2.5519750519750204, -200.19022869022862, 896.247609147609)	46.6861	-78	106	0.949031	0.457688	18.3484	40.0892	45.6946	44.5982	43.2666	48.2804	12607.9	38.0459	0.605091	4329.37
gastric1325.nrrd	v3.0	1.18.2	1.2.4	1.0.0	3.7.3	{'minimumROIDimensions': 2, 'minimumROISize': None, 'normalize': False, 'normalizeScale': 1, 'removeOutliers': None, 'resampledPixelSpacing': [3.0, 3.0, 3.0], 'interpolator': 3, 'preCrop': False, 'padDistance': 5, 'distances': [1], 'force2D': False, 'force2Ddimension': 0, 'resegmentRange': None, 'label': 1, 'additionalInfo': True, 'binWidth': 25.0}	{'Original': {}, 'Wavelet': {}}	11186381d9e1b4b1292c0cbd713a30106b78ef33	3D	(0.849609375, 0.849609375, 0.9999999999999996)	(512, 512, 449)	-634.966	-1024	3065	b7a000143531732d29f3b81f0f4a67b75eb0c251	(0.849609375, 0.849609375, 0.9999999999999996)	(512, 512, 449)	(300, 178, 345, 22, 51, 7)	4659	1	(310.80038634900194, 203.07812835372397, 348.1878085426057)	(41.98372668323407, -164.5381136057229, 1008.7878085426057)	(3.0, 3.0, 3.0)	(19, 26, 15)	-9.10864	-496	247	(3.0, 3.0, 3.0)	(19, 26, 15)	(7, 5, 6, 5, 14, 2)	106	1	(8.81132075471698, 11.679245283018869, 6.490566037735849)	(42.43396226415094, -165.9622641509435, 1008.0716981132077)	54.0755	-25	126	0.392786	0.148436	5.89956	39.7447	15.2971	42.107	39.4588	42.5323	2644.88	15.6112	0.666383	1387.92
gastric1326.nrrd	v3.0	1.18.2	1.2.4	1.0.0	3.7.3	{'minimumROIDimensions': 2, 'minimumROISize': None, 'normalize': False, 'normalizeScale': 1, 'removeOutliers': None, 'resampledPixelSpacing': [3.0, 3.0, 3.0], 'interpolator': 3, 'preCrop': False, 'padDistance': 5, 'distances': [1], 'force2D': False, 'force2Ddimension': 0, 'resegmentRange': None, 'label': 1, 'additionalInfo': True, 'binWidth': 25.0}	{'Original': {}, 'Wavelet': {}}	e0d736a809c511c55c667e3004432792edaa9b66	3D	(0.744140625, 0.744140625, 1.0021645021645023)	(512, 512, 463)	-604.914	-1024	3067	8e5296cb785471ad1bdc279020ae155dd4a6890e	(0.744140625, 0.744140625, 1.0021645021645023)	(512, 512, 463)	(356, 183, 331, 52, 38, 16)	8625	1	(389.84521739130435, 202.42678260869565, 339.42284057971017)	(90.97173403532614, -159.49393716032608, 892.6575220528264)	(3.0, 3.0, 3.0)	(25, 21, 17)	-213.001	-1032	923	(3.0, 3.0, 3.0)	(25, 21, 17)	(9, 6, 6, 9, 8, 5)	170	1	(13.852941176470589, 9.705882352941176, 8.276470588235295)	(92.55882352941177, -159.88235294117646, 893.3283295136237)	40.9765	-52	86	0.581844	0.537439	15.6573	29.1332	27	24.7386	32.45	32.45	4353.75	16.951	0.726917	1773.81
gastric1327.nrrd	v3.0	1.18.2	1.2.4	1.0.0	3.7.3	{'minimumROIDimensions': 2, 'minimumROISize': None, 'normalize': False, 'normalizeScale': 1, 'removeOutliers': None, 'resampledPixelSpacing': [3.0, 3.0, 3.0], 'interpolator': 3, 'preCrop': False, 'padDistance': 5, 'distances': [1], 'force2D': False, 'force2Ddimension': 0, 'resegmentRange': None, 'label': 1, 'additionalInfo': True, 'binWidth': 25.0}	{'Original': {}, 'Wavelet': {}}	3ae60d2888e2647a9dca9a3e076e08858da147d5	3D	(0.693359375, 0.693359375, 1.0)	(512, 512, 431)	-573.408	-1024	3071	d4ecd36db7177a12326fc1b9a2e03d984f8a5369	(0.693359375, 0.693359375, 1.0)	(512, 512, 431)	(222, 138, 285, 61, 53, 13)	9799	1	(254.81487906929277, 163.99510154097356, 290.9268292682927)	(-2.4750350203145786, -187.44577920498904, 896.9268292682927)	(3.0, 3.0, 3.0)	(26, 25, 17)	-67.6723	-1028	296	(3.0, 3.0, 3.0)	(26, 25, 17)	(6, 6, 6, 13, 12, 4)	161	1	(12.416149068322982, 11.571428571428571, 7.6397515527950315)	(-2.7515527950310528, -187.28571428571428, 896.9192546583851)	34.1429	-117	78	0.91665	0.275759	9.68655	35.1269	39.1152	30.5941	44.5982	44.5982	3987	32.1991	0.50816	2392.85
gastric1328.nrrd	v3.0	1.18.2	1.2.4	1.0.0	3.7.3	{'minimumROIDimensions': 2, 'minimumROISize': None, 'normalize': False, 'normalizeScale': 1, 'removeOutliers': None, 'resampledPixelSpacing': [3.0, 3.0, 3.0], 'interpolator': 3, 'preCrop': False, 'padDistance': 5, 'distances': [1], 'force2D': False, 'force2Ddimension': 0, 'resegmentRange': None, 'label': 1, 'additionalInfo': True, 'binWidth': 25.0}	{'Original': {}, 'Wavelet': {}}	4e7ffb58e0c2ba997015c4435fd2e7a86f747b86	3D	(0.69921875, 0.69921875, 1.0072115384615388)	(512, 512, 417)	-547.41	-1024	1645	5c18d29913e3eba55c7ebd5fa8ea4da8b72e3ffa	(0.69921875, 0.69921875, 1.0072115384615388)	(512, 512, 417)	(199, 160, 292, 83, 71, 25)	36082	1	(244.27966853278642, 200.6093065794579, 302.1072279807106)	(-8.845466143090789, -197.38060204014468, 981.1858858748022)	(3.0, 3.0, 3.0)	(31, 28, 21)	-47.7097	-1025	280	(3.0, 3.0, 3.0)	(31, 28, 21)	(5, 7, 6, 19, 15, 8)	675	1	(15.08148148148148, 14.558518518518518, 8.902222222222223)	(-10.255555555555588, -196.82444444444445, 980.6030608974359)	39.5141	-149	110	0.633127	0.326916	18.0507	55.215	54.0833	48.4665	58.9406	61.7738	17715.4	34.9581	0.548979	5986.34
gastric1329.nrrd	v3.0	1.18.2	1.2.4	1.0.0	3.7.3	{'minimumROIDimensions': 2, 'minimumROISize': None, 'normalize': False, 'normalizeScale': 1, 'removeOutliers': None, 'resampledPixelSpacing': [3.0, 3.0, 3.0], 'interpolator': 3, 'preCrop': False, 'padDistance': 5, 'distances': [1], 'force2D': False, 'force2Ddimension': 0, 'resegmentRange': None, 'label': 1, 'additionalInfo': True, 'binWidth': 25.0}	{'Original': {}, 'Wavelet': {}}	5b1f72fda539d3742052b65d28aa5099ab2b13c4	3D	(0.720703125, 0.720703125, 1.0)	(512, 512, 461)	-595.465	-1024	3066	10f509d4ffffe0be3c821aec7d049e2ee3c13bfa	(0.720703125, 0.720703125, 1.0)	(512, 512, 461)	(178, 185, 318, 61, 63, 32)	27136	1	(206.17950324292454, 220.70389887971697, 336.70681014150944)	(-32.54543613937665, -145.577658815204, 1015.7068101415093)	(3.0, 3.0, 3.0)	(27, 27, 23)	12.1904	-714	681	(3.0, 3.0, 3.0)	(27, 27, 23)	(6, 5, 6, 14, 15, 11)	551	1	(12.125226860254083, 13.70961887477314, 12.003629764065336)	(-32.624319419237736, -145.3711433756806, 1016.0108892921959)	54.8766	-84	110	0.818652	0.560917	24.6959	44.0278	43.2666	45.3982	51.0882	53.7494	14421.4	36.0434	0.536348	5342.06
gastric1330.nrrd	v3.0	1.18.2	1.2.4	1.0.0	3.7.3	{'minimumROIDimensions': 2, 'minimumROISize': None, 'normalize': False, 'normalizeScale': 1, 'removeOutliers': None, 'resampledPixelSpacing': [3.0, 3.0, 3.0], 'interpolator': 3, 'preCrop': False, 'padDistance': 5, 'distances': [1], 'force2D': False, 'force2Ddimension': 0, 'resegmentRange': None, 'label': 1, 'additionalInfo': True, 'binWidth': 25.0}	{'Original': {}, 'Wavelet': {}}	906d0a8896435645de51546152c2e2a19fb0aa11	3D	(0.677734375, 0.677734375, 1.0)	(512, 512, 426)	-535.868	-1024	3071	ea44581c907b0a15bc30ccca1a41305d51a9c494	(0.6777343749999998, 0.6777343749999998, 1.0)	(512, 512, 426)	(187, 80, 281, 135, 76, 38)	87150	1	(253.0657372346529, 119.42446356855996, 302.1409409064831)	(-2.649783553858356, -212.22306863615182, 1133.6409409064831)	(3.0, 3.0, 3.0)	(42, 30, 25)	-57.5866	-1027	304	(3.0, 3.0, 3.0)	(42, 30, 25)	(5, 7, 6, 30, 16, 12)	1455	1	(19.8213058419244, 14.717525773195876, 12.48384879725086)	(-2.536082474226788, -211.84742268041242, 1133.9515463917526)	51.3045	-229	108	0.507088	0.348478	28.041	80.4671	78.9177	46.9574	93.0484	98.0867	38614.5	40.8039	0.543765	10160.3
gastric2001.nrrd	v3.0	1.18.2	1.2.4	1.0.0	3.7.3	{'minimumROIDimensions': 2, 'minimumROISize': None, 'normalize': False, 'normalizeScale': 1, 'removeOutliers': None, 'resampledPixelSpacing': [3.0, 3.0, 3.0], 'interpolator': 3, 'preCrop': False, 'padDistance': 5, 'distances': [1], 'force2D': False, 'force2Ddimension': 0, 'resegmentRange': None, 'label': 1, 'additionalInfo': True, 'binWidth': 25.0}	{'Original': {}, 'Wavelet': {}}	701e29b30c1a3069b08d7e53fd994369eab7d5d3	3D	(0.8710937500000002, 0.8710937500000002, 2.0)	(512, 512, 230)	-649.429	-1024	1664	5a01dca86b7bf1b0ce4b99ef1872bdf2a8660cfd	(0.8710937500000002, 0.8710937500000002, 2.0)	(512, 512, 230)	(153, 167, 158, 55, 84, 23)	22731	1	(179.29444371123137, 200.6219699969205, 171.01297787162906)	(-45.38218379841953, -186.80390894799504, 1361.025955743258)	(3.0, 3.0, 3.0)	(28, 36, 27)	8.99416	-1043	274	(3.0, 3.0, 3.0)	(28, 36, 27)	(6, 5, 5, 15, 25, 16)	1319	1	(12.655799848369977, 14.998483699772555, 13.960576194086428)	(-45.5326004548901, -186.50454890068238, 1361.3817285822593)	53.3776	-100	100	0.715155	0.620568	36.0375	58.0717	55.3173	76.4853	66.6108	76.5441	35017.9	41.5303	0.526304	9834.99
gastric2002.nrrd	v3.0	1.18.2	1.2.4	1.0.0	3.7.3	{'minimumROIDimensions': 2, 'minimumROISize': None, 'normalize': False, 'normalizeScale': 1, 'removeOutliers': None, 'resampledPixelSpacing': [3.0, 3.0, 3.0], 'interpolator': 3, 'preCrop': False, 'padDistance': 5, 'distances': [1], 'force2D': False, 'force2Ddimension': 0, 'resegmentRange': None, 'label': 1, 'additionalInfo': True, 'binWidth': 25.0}	{'Original': {}, 'Wavelet': {}}	8312579f8bd68d63e325a09c83636cb16237b916	3D	(0.84375, 0.84375, 2.0)	(512, 512, 220)	-689.799	-1024	3071	c1ab0af8951a2d223b13b73e97c16b01351878f8	(0.84375, 0.84375, 2.0)	(512, 512, 220)	(228, 165, 128, 78, 56, 28)	20950	1	(269.0874940334129, 186.5475417661098, 141.0871121718377)	(26.464448090692116, -196.67863663484488, 1247.6742243436756)	(3.0, 3.0, 3.0)	(34, 28, 30)	-63.1416	-1051	221	(3.0, 3.0, 3.0)	(34, 28, 30)	(6, 5, 5, 22, 16, 19)	1158	1	(17.202072538860104, 11.13385146804836, 13.92573402417962)	(26.10621761658028, -196.5984455958549, 1247.7772020725388)	51.6779	-591	112	0.773381	0.479618	32.0383	66.7997	67.4166	59.1692	72.5603	73.0548	30535.9	51.6617	0.501642	9418.1
gastric2003.nrrd	v3.0	1.18.2	1.2.4	1.0.0	3.7.3	{'minimumROIDimensions': 2, 'minimumROISize': None, 'normalize': False, 'normalizeScale': 1, 'removeOutliers': None, 'resampledPixelSpacing': [3.0, 3.0, 3.0], 'interpolator': 3, 'preCrop': False, 'padDistance': 5, 'distances': [1], 'force2D': False, 'force2Ddimension': 0, 'resegmentRange': None, 'label': 1, 'additionalInfo': True, 'binWidth': 25.0}	{'Original': {}, 'Wavelet': {}}	8ac3dccea2bd058506d6aad7cffff43147063c86	3D	(0.84375, 0.84375, 2.0)	(512, 512, 220)	-740.266	-1024	1841	29dffd638df774499e2510592f9ce51264ae8d92	(0.84375, 0.84375, 2.0)	(512, 512, 220)	(186, 158, 138, 94, 61, 21)	42299	1	(230.73323246412446, 186.21291283481878, 149.75250005910306)	(-13.896960108394978, -178.96097979562177, 1409.0050001182062)	(3.0, 3.0, 3.0)	(38, 29, 26)	-54.6745	-1031	1524	(3.0, 3.0, 3.0)	(38, 29, 26)	(5, 5, 6, 27, 18, 14)	2241	1	(17.718875502008032, 12.981704596162427, 13.681838464970996)	(-13.343373493975903, -179.05488621151284, 1409.045515394913)	53.8599	-59	186	0.597939	0.589388	39.4721	66.9714	81.8841	46.9574	78.2304	84.4275	60018.8	40.0448	0.62164	11925.3
gastric2004.nrrd	v3.0	1.18.2	1.2.4	1.0.0	3.7.3	{'minimumROIDimensions': 2, 'minimumROISize': None, 'normalize': False, 'normalizeScale': 1, 'removeOutliers': None, 'resampledPixelSpacing': [3.0, 3.0, 3.0], 'interpolator': 3, 'preCrop': False, 'padDistance': 5, 'distances': [1], 'force2D': False, 'force2Ddimension': 0, 'resegmentRange': None, 'label': 1, 'additionalInfo': True, 'binWidth': 25.0}	{'Original': {}, 'Wavelet': {}}	15028ab2431240ef7c33de73494f4155306f3f03	3D	(0.7597656249999999, 0.7597656249999999, 2.0000000000000004)	(512, 512, 217)	-687.243	-1024	1843	b6cfe9c2bcbf59e8f65c509250f7076c408fca4e	(0.7597656249999999, 0.7597656249999999, 2.0000000000000004)	(512, 512, 217)	(174, 153, 135, 120, 64, 34)	69980	1	(233.70591597599315, 190.92510717347812, 155.26486138896828)	(-30.94227868230209, 119.65833337984957, 1036.6697227779366)	(3.0, 3.0, 3.0)	(43, 28, 35)	-131.121	-1027	1001	(3.0, 3.0, 3.0)	(43, 28, 35)	(7, 6, 6, 29, 16, 23)	2925	1	(20.819145299145298, 14.991452991452991, 19.281709401709403)	(-30.926446915064112, 119.69447616185897, 1036.4851282051281)	35.3535	-1004	152	0.868298	0.444317	36.7402	82.6892	91.3893	73.0548	87.4643	91.586	77837.6	71.7989	0.470383	18742.4
gastric2005.nrrd	v3.0	1.18.2	1.2.4	1.0.0	3.7.3	{'minimumROIDimensions': 2, 'minimumROISize': None, 'normalize': False, 'normalizeScale': 1, 'removeOutliers': None, 'resampledPixelSpacing': [3.0, 3.0, 3.0], 'interpolator': 3, 'preCrop': False, 'padDistance': 5, 'distances': [1], 'force2D': False, 'force2Ddimension': 0, 'resegmentRange': None, 'label': 1, 'additionalInfo': True, 'binWidth': 25.0}	{'Original': {}, 'Wavelet': {}}	374d46f64d9e1b7170b551304fc747a0ab4b8c16	3D	(0.84375, 0.84375, 2.0)	(512, 512, 220)	-733.879	-1024	1708	6092ac63b0ba4adb2d23d9221de3112a08120192	(0.84375, 0.84375, 2.0)	(512, 512, 220)	(244, 172, 165, 68, 60, 20)	21105	1	(276.04141198768065, 196.48206586117033, 173.86183368869936)	(2.331816364605544, -193.29638192963753, 1510.2236673773984)	(3.0, 3.0, 3.0)	(31, 29, 25)	-123.34	-1045	670	(3.0, 3.0, 3.0)	(31, 29, 25)	(6, 5, 6, 18, 17, 13)	1134	1	(14.298059964726631, 11.875661375661375, 11.72663139329806)	(2.394179894179892, -193.37301587301587, 1510.1798941798938)	55.1869	-806	137	0.640224	0.467441	28.8795	61.7822	57.7062	48.8365	58.2495	71.3723	29876.6	39.5544	0.520945	8938.13
gastric2006.nrrd	v3.0	1.18.2	1.2.4	1.0.0	3.7.3	{'minimumROIDimensions': 2, 'minimumROISize': None, 'normalize': False, 'normalizeScale': 1, 'removeOutliers': None, 'resampledPixelSpacing': [3.0, 3.0, 3.0], 'interpolator': 3, 'preCrop': False, 'padDistance': 5, 'distances': [1], 'force2D': False, 'force2Ddimension': 0, 'resegmentRange': None, 'label': 1, 'additionalInfo': True, 'binWidth': 25.0}	{'Original': {}, 'Wavelet': {}}	2c7e18f81415e6d03e036b063cc247d80bd77284	3D	(0.84375, 0.84375, 2.0)	(512, 512, 247)	-664.578	-1024	1603	972c852f44ec7f4471e05530be5479008073f255	(0.84375, 0.84375, 2.0)	(512, 512, 247)	(198, 139, 175, 103, 78, 26)	61156	1	(248.47473673883184, 175.6182549545425, 187.77575380992872)	(-2.927565876610629, -197.90022238210477, 1502.5515076198574)	(3.0, 3.0, 3.0)	(41, 34, 29)	-43.94	-1043	321	(3.0, 3.0, 3.0)	(41, 34, 29)	(6, 6, 6, 29, 22, 17)	3259	1	(19.47131021785824, 16.091745934335687, 14.066891684565817)	(-3.0860693464252833, -197.72476219699294, 1502.7006750536975)	39.6358	-466	108	0.742799	0.543572	41.1548	75.7119	88.6397	66.2722	89.1964	92.6607	87241.5	56.2387	0.490425	19396.7
gastric2007.nrrd	v3.0	1.18.2	1.2.4	1.0.0	3.7.3	{'minimumROIDimensions': 2, 'minimumROISize': None, 'normalize': False, 'normalizeScale': 1, 'removeOutliers': None, 'resampledPixelSpacing': [3.0, 3.0, 3.0], 'interpolator': 3, 'preCrop': False, 'padDistance': 5, 'distances': [1], 'force2D': False, 'force2Ddimension': 0, 'resegmentRange': None, 'label': 1, 'additionalInfo': True, 'binWidth': 25.0}	{'Original': {}, 'Wavelet': {}}	7f4eb75ac1521142647fa438b614518e67877918	3D	(0.738, 0.738, 2.0)	(512, 512, 229)	-853.22	-2048	1787	c00b4f4f8b66cbedea46227383c2189cb421c4af	(0.738, 0.738, 2.0)	(512, 512, 229)	(276, 177, 161, 82, 62, 14)	19121	1	(318.81250980597247, 207.53888394958423, 168.3768631347733)	(56.746732236807674, -35.52950364520683, 1447.2537262695464)	(3.0, 3.0, 3.0)	(32, 27, 21)	-35.3331	-1032	353	(3.0, 3.0, 3.0)	(32, 27, 21)	(6, 6, 5, 20, 15, 10)	800	1	(16.16, 12.685, 10.21125)	(57.0741, -35.50719999999999, 1447.6337499999997)	46.875	-376	100	0.597535	0.397164	22.6861	57.1203	60.075	36.6197	61.8466	68.7386	21048.8	34.1314	0.57011	6466.61
gastric2008.nrrd	v3.0	1.18.2	1.2.4	1.0.0	3.7.3	{'minimumROIDimensions': 2, 'minimumROISize': None, 'normalize': False, 'normalizeScale': 1, 'removeOutliers': None, 'resampledPixelSpacing': [3.0, 3.0, 3.0], 'interpolator': 3, 'preCrop': False, 'padDistance': 5, 'distances': [1], 'force2D': False, 'force2Ddimension': 0, 'resegmentRange': None, 'label': 1, 'additionalInfo': True, 'binWidth': 25.0}	{'Original': {}, 'Wavelet': {}}	8ea76140413b3ac59adedee2b27a34accc9a8655	3D	(0.738, 0.738, 2.0)	(512, 512, 329)	-905.049	-2048	5857	fff1eea38cccca4658c2df8558206e6c5e55541a	(0.738, 0.738, 2.0)	(512, 512, 329)	(121, 241, 153, 79, 64, 14)	15176	1	(155.68100948866632, 273.77984976278333, 160.76930680021087)	(-72.23811499736422, 13.356329124934092, 1692.0386136004217)	(3.0, 3.0, 3.0)	(32, 27, 21)	53.2656	-1005	836	(3.0, 3.0, 3.0)	(32, 27, 21)	(6, 5, 6, 16, 16, 9)	603	1	(13.665008291873963, 13.189054726368159, 10.88391376451078)	(-73.00467512437807, 14.00496417910449, 1691.6517412935323)	78.529	-9	128	0.427851	0.412815	24.1226	58.4343	48.4665	40.025	55.3173	62.6418	15837.8	25.0012	0.59482	5127.37
gastric2009.nrrd	v3.0	1.18.2	1.2.4	1.0.0	3.7.3	{'minimumROIDimensions': 2, 'minimumROISize': None, 'normalize': False, 'normalizeScale': 1, 'removeOutliers': None, 'resampledPixelSpacing': [3.0, 3.0, 3.0], 'interpolator': 3, 'preCrop': False, 'padDistance': 5, 'distances': [1], 'force2D': False, 'force2Ddimension': 0, 'resegmentRange': None, 'label': 1, 'additionalInfo': True, 'binWidth': 25.0}	{'Original': {}, 'Wavelet': {}}	7d01a551875652d4e9cbe9d30dd76828a2dfb7fe	3D	(0.7410000000000001, 0.7410000000000001, 0.8)	(512, 512, 551)	-785.879	-2048	1770	064b685619ba73b69ccd2d126f66d4b44d01f392	(0.7410000000000001, 0.7410000000000001, 0.8)	(512, 512, 551)	(189, 112, 459, 63, 48, 13)	14077	1	(215.51154365276693, 138.62904027846844, 465.01861192015343)	(-23.528846153299696, -86.74878115365497, 1638.014889536123)	(3.0, 3.0, 3.0)	(28, 24, 15)	19.7527	-992	183	(3.0, 3.0, 3.0)	(28, 24, 15)	(6, 6, 5, 15, 12, 4)	294	1	(11.758503401360544, 11.952380952380953, 6.469387755102041)	(-23.817889795918383, -86.48625714285723, 1637.5081632653064)	75.2823	-25	134	0.58187	0.281447	13.0196	46.2597	45.3982	36.1248	46.5725	47.8121	7599.38	26.9171	0.591314	3161.2
gastric2010.nrrd	v3.0	1.18.2	1.2.4	1.0.0	3.7.3	{'minimumROIDimensions': 2, 'minimumROISize': None, 'normalize': False, 'normalizeScale': 1, 'removeOutliers': None, 'resampledPixelSpacing': [3.0, 3.0, 3.0], 'interpolator': 3, 'preCrop': False, 'padDistance': 5, 'distances': [1], 'force2D': False, 'force2Ddimension': 0, 'resegmentRange': None, 'label': 1, 'additionalInfo': True, 'binWidth': 25.0}	{'Original': {}, 'Wavelet': {}}	aeaa6b9eef8694ec0244f2b198e199bc47403c44	3D	(0.66796875, 0.66796875, 2.0000000000000004)	(512, 512, 311)	-622.859	-1024	3071	1a77e464b9bd2ec010d934556e0ffdc5f93d2aa2	(0.66796875, 0.66796875, 2.0000000000000004)	(512, 512, 311)	(161, 161, 142, 108, 76, 21)	50457	1	(204.66730087004777, 203.51023643894803, 151.38932160057078)	(-22.954654496960273, -184.72753737867143, -930.6213567988586)	(3.0, 3.0, 3.0)	(36, 29, 26)	-16.7776	-1033	546	(3.0, 3.0, 3.0)	(36, 29, 26)	(6, 6, 6, 24, 17, 14)	1682	1	(15.17360285374554, 14.937574316290132, 11.95422116527943)	(-22.97919143876338, -184.6872770511296, -930.037336504162)	76.6837	-49	141	0.61029	0.527948	34.2249	64.8262	69.7782	55.8032	68.542	87.2582	44880.8	39.5628	0.573075	10657.3
gastric2011.nrrd	v3.0	1.18.2	1.2.4	1.0.0	3.7.3	{'minimumROIDimensions': 2, 'minimumROISize': None, 'normalize': False, 'normalizeScale': 1, 'removeOutliers': None, 'resampledPixelSpacing': [3.0, 3.0, 3.0], 'interpolator': 3, 'preCrop': False, 'padDistance': 5, 'distances': [1], 'force2D': False, 'force2Ddimension': 0, 'resegmentRange': None, 'label': 1, 'additionalInfo': True, 'binWidth': 25.0}	{'Original': {}, 'Wavelet': {}}	d8b7b3dfd801a4733e320d1254259c865e3638d5	3D	(0.7343750000000001, 0.7343750000000001, 0.7000000000000002)	(512, 512, 590)	-658.006	-1024	1733	358ffe497cd685b392db63774ece7eb4c60ac71d	(0.7343750000000001, 0.7343750000000001, 0.7000000000000002)	(512, 512, 590)	(136, 234, 381, 70, 73, 67)	116443	1	(165.96426577810604, 265.6664118925139, 413.76415070034267)	(-61.75280481920342, -145.03404126643508, 1274.2349054902404)	(3.0, 3.0, 3.0)	(29, 30, 28)	40.5516	-1032	1155	(3.0, 3.0, 3.0)	(29, 30, 28)	(5, 5, 6, 17, 17, 16)	1563	1	(12.204094689699296, 12.521433141394754, 13.300063979526552)	(-61.88771593090217, -145.43570057581573, 1274.65019193858)	66.5649	-19	157	0.980713	0.764611	36.6267	47.9023	52.4786	59.5483	56.6039	61.4085	41694.8	46.9784	0.531524	10940
gastric2012.nrrd	v3.0	1.18.2	1.2.4	1.0.0	3.7.3	{'minimumROIDimensions': 2, 'minimumROISize': None, 'normalize': False, 'normalizeScale': 1, 'removeOutliers': None, 'resampledPixelSpacing': [3.0, 3.0, 3.0], 'interpolator': 3, 'preCrop': False, 'padDistance': 5, 'distances': [1], 'force2D': False, 'force2Ddimension': 0, 'resegmentRange': None, 'label': 1, 'additionalInfo': True, 'binWidth': 25.0}	{'Original': {}, 'Wavelet': {}}	e450f0481718bb066a8345079b9667caa0141ad7	3D	(0.68359375, 0.68359375, 2.0)	(512, 512, 120)	-476.73	-1024	1543	5af05fdaaa4b72878a5a1a8a61c9970b0fb52a43	(0.68359375, 0.68359375, 2.0)	(512, 512, 120)	(112, 117, 46, 208, 118, 28)	82295	8	(192.5807886262835, 166.5366668691901, 62.29331065070782)	(-53.50297652500157, 107.74342461761043, 1084.0266213014156)	(3.0, 3.0, 3.0)	(59, 39, 30)	20.6676	-1024	1029	(3.0, 3.0, 3.0)	(59, 39, 30)	(6, 6, 6, 47, 27, 18)	2765	2	(23.452079566003615, 16.58010849909584, 16.380831826401447)	(-53.63555817698922, 107.7985286222875, 1084.0824954792045)	54.8391	-222	530	0.477044	0.243649	34.1846	140.302	142.144	78.5175	137.117	144.343	72914.6	66.9304	0.388226	21740.8
gastric2013.nrrd	v3.0	1.18.2	1.2.4	1.0.0	3.7.3	{'minimumROIDimensions': 2, 'minimumROISize': None, 'normalize': False, 'normalizeScale': 1, 'removeOutliers': None, 'resampledPixelSpacing': [3.0, 3.0, 3.0], 'interpolator': 3, 'preCrop': False, 'padDistance': 5, 'distances': [1], 'force2D': False, 'force2Ddimension': 0, 'resegmentRange': None, 'label': 1, 'additionalInfo': True, 'binWidth': 25.0}	{'Original': {}, 'Wavelet': {}}	38c666acdb2950a1ff081c6b67893bc4005c4c5e	3D	(0.84375, 0.84375, 2.0)	(512, 512, 259)	-673.147	-1024	1664	5c4c35655f9a758fa42153610cf2a7e6fa4732a7	(0.84375, 0.84375, 2.0)	(512, 512, 259)	(202, 165, 174, 79, 49, 14)	12916	1	(235.22468256426137, 182.83261071539175, 182.5807525549706)	(-8.107299086404481, -208.31310970888822, 1306.6615051099411)	(3.0, 3.0, 3.0)	(34, 26, 21)	-21.0144	-1042	264	(3.0, 3.0, 3.0)	(34, 26, 21)	(6, 5, 6, 21, 14, 9)	645	1	(14.592248062015504, 9.891472868217054, 11.42015503875969)	(-8.723255813953486, -208.82558139534885, 1306.260465116279)	46.7209	-426	108	0.480341	0.305675	22.4045	73.2953	64.1327	43.2666	65.521	66.1362	16777.1	35.2067	0.501535	6319.19
gastric2014.nrrd	v3.0	1.18.2	1.2.4	1.0.0	3.7.3	{'minimumROIDimensions': 2, 'minimumROISize': None, 'normalize': False, 'normalizeScale': 1, 'removeOutliers': None, 'resampledPixelSpacing': [3.0, 3.0, 3.0], 'interpolator': 3, 'preCrop': False, 'padDistance': 5, 'distances': [1], 'force2D': False, 'force2Ddimension': 0, 'resegmentRange': None, 'label': 1, 'additionalInfo': True, 'binWidth': 25.0}	{'Original': {}, 'Wavelet': {}}	9ffaf8ff4d7805486041bccb0b2c4a561d33e20b	3D	(0.8437499999999999, 0.8437499999999999, 1.9999999999999998)	(512, 512, 225)	-708.5	-1024	2121	9c33a9f628e4fe0aeef515970f7394eaf9a4d497	(0.8437499999999999, 0.8437499999999999, 1.9999999999999998)	(512, 512, 225)	(208, 163, 163, 49, 43, 16)	12203	1	(232.8907645660903, 189.48709333770384, 171.47684995492912)	(-14.07654239736135, -177.69838999631241, 1331.0536999098586)	(3.0, 3.0, 3.0)	(26, 24, 22)	0.725597	-1037	415	(3.0, 3.0, 3.0)	(26, 24, 22)	(6, 6, 6, 13, 12, 10)	628	1	(12.181528662420382, 12.906050955414013, 11.121019108280255)	(-13.955414012738856, -177.78184713375796, 1330.963057324841)	55.4761	-8	101	0.87674	0.690568	25.8549	37.44	47.4342	39	40.8044	47.8121	16539.8	32.8252	0.635489	4940.02
gastric2015.nrrd	v3.0	1.18.2	1.2.4	1.0.0	3.7.3	{'minimumROIDimensions': 2, 'minimumROISize': None, 'normalize': False, 'normalizeScale': 1, 'removeOutliers': None, 'resampledPixelSpacing': [3.0, 3.0, 3.0], 'interpolator': 3, 'preCrop': False, 'padDistance': 5, 'distances': [1], 'force2D': False, 'force2Ddimension': 0, 'resegmentRange': None, 'label': 1, 'additionalInfo': True, 'binWidth': 25.0}	{'Original': {}, 'Wavelet': {}}	49383cb4cdc27691c0525771c6be54ab6c227bfb	3D	(0.84375, 0.84375, 2.0)	(512, 512, 248)	-593.806	-1024	1629	c35e6058a0a1bee3de162e812d1a3e048ac8b103	(0.84375, 0.84375, 2.0)	(512, 512, 248)	(203, 149, 145, 65, 55, 23)	24728	1	(235.31446133937237, 173.7661355548366, 156.82594629569718)	(-26.0315482449046, -218.96294812560654, 1398.1518925913942)	(3.0, 3.0, 3.0)	(31, 28, 27)	-49.1065	-1051	942	(3.0, 3.0, 3.0)	(31, 28, 27)	(6, 6, 6, 18, 15, 15)	1322	1	(14.702723146747353, 12.59304084720121, 13.38426626323752)	(-26.39183055975797, -218.7208774583963, 1398.1527987897123)	78.9947	-574	162	0.786966	0.619875	32.3187	52.1374	51.264	55.8032	50.2892	64.9692	35399.2	41.0304	0.546624	9538.02
gastric2016.nrrd	v3.0	1.18.2	1.2.4	1.0.0	3.7.3	{'minimumROIDimensions': 2, 'minimumROISize': None, 'normalize': False, 'normalizeScale': 1, 'removeOutliers': None, 'resampledPixelSpacing': [3.0, 3.0, 3.0], 'interpolator': 3, 'preCrop': False, 'padDistance': 5, 'distances': [1], 'force2D': False, 'force2Ddimension': 0, 'resegmentRange': None, 'label': 1, 'additionalInfo': True, 'binWidth': 25.0}	{'Original': {}, 'Wavelet': {}}	3cf7cc0904d3c1675bc00cb3329ae5eb7300e637	3D	(0.7409999999999999, 0.7409999999999999, 0.8178438661710037)	(512, 512, 539)	-845.617	-2048	1634	86eaee9f28f72b926e49b28919689bcebb50cec3	(0.7409999999999999, 0.7409999999999999, 0.8178438661710039)	(512, 512, 539)	(286, 246, 462, 82, 51, 21)	26540	1	(319.07908816880183, 270.7426525998493, 471.1432931424265)	(44.62090433308208, 11.147405576488268, 1654.8216523841406)	(3.0, 3.0, 3.0)	(32, 25, 18)	-25.4071	-958	787	(3.0, 3.0, 3.0)	(32, 25, 18)	(6, 6, 6, 20, 12, 6)	442	1	(13.316742081447964, 11.504524886877828, 8.131221719457013)	(44.26302624434385, 11.170174660633421, 1654.9847432252852)	48.6244	-88	96	0.713819	0.260623	12.8347	49.2461	60.075	39	57.7062	60.7454	11495.2	35.1528	0.56512	4358.69
gastric2017.nrrd	v3.0	1.18.2	1.2.4	1.0.0	3.7.3	{'minimumROIDimensions': 2, 'minimumROISize': None, 'normalize': False, 'normalizeScale': 1, 'removeOutliers': None, 'resampledPixelSpacing': [3.0, 3.0, 3.0], 'interpolator': 3, 'preCrop': False, 'padDistance': 5, 'distances': [1], 'force2D': False, 'force2Ddimension': 0, 'resegmentRange': None, 'label': 1, 'additionalInfo': True, 'binWidth': 25.0}	{'Original': {}, 'Wavelet': {}}	4cb42d97f27c58290b474539b409759d4e8aa4e5	3D	(0.796875, 0.796875, 2.0)	(512, 512, 215)	-639.224	-1024	1990	713c7a5c5c9e2525689f2e99f8c56002b7ba2696	(0.796875, 0.796875, 2.0)	(512, 512, 215)	(193, 161, 153, 85, 66, 19)	19082	2	(232.39283094015303, 199.35090661356253, 164.23147468818783)	(-27.413525344565585, -194.74380879231737, 1517.0629493763759)	(3.0, 3.0, 3.0)	(34, 30, 25)	-32.6829	-1046	327	(3.0, 3.0, 3.0)	(34, 30, 25)	(5, 6, 6, 23, 17, 13)	922	2	(15.271149674620391, 15.469631236442517, 13.511930585683297)	(-27.686550976138854, -195.09110629067246, 1517.6357917570501)	44.1443	-58	117	0.657057	0.439635	29.7575	67.6867	69.2604	60	66.6108	71.624	23658.8	44.474	0.438511	9088.62
gastric2018.nrrd	v3.0	1.18.2	1.2.4	1.0.0	3.7.3	{'minimumROIDimensions': 2, 'minimumROISize': None, 'normalize': False, 'normalizeScale': 1, 'removeOutliers': None, 'resampledPixelSpacing': [3.0, 3.0, 3.0], 'interpolator': 3, 'preCrop': False, 'padDistance': 5, 'distances': [1], 'force2D': False, 'force2Ddimension': 0, 'resegmentRange': None, 'label': 1, 'additionalInfo': True, 'binWidth': 25.0}	{'Original': {}, 'Wavelet': {}}	9c5e1b94d9c7c6639f8105094041bff29c677144	3D	(0.84375, 0.84375, 2.0)	(512, 512, 233)	-677.562	-1024	1669	93026fe9c14054cc354bf04d8f1081662cee3dbd	(0.84375, 0.84375, 2.0)	(512, 512, 233)	(163, 179, 160, 79, 54, 22)	30882	1	(199.24140275888868, 203.30697493685642, 173.07790946182243)	(-54.46819142218774, -194.03786489702733, 1428.6558189236448)	(3.0, 3.0, 3.0)	(34, 27, 26)	-3.38512	-1040	366	(3.0, 3.0, 3.0)	(34, 27, 26)	(6, 5, 6, 22, 16, 14)	1604	1	(15.663965087281795, 11.87780548628429, 14.185162094763092)	(-54.50810473815467, -193.86658354114707, 1428.5554862842894)	52.9788	-78	118	0.594443	0.554055	36.0383	65.0446	69.9714	45.8912	69.7782	74.8198	42493.5	38.6654	0.556581	10580.5
gastric2019.nrrd	v3.0	1.18.2	1.2.4	1.0.0	3.7.3	{'minimumROIDimensions': 2, 'minimumROISize': None, 'normalize': False, 'normalizeScale': 1, 'removeOutliers': None, 'resampledPixelSpacing': [3.0, 3.0, 3.0], 'interpolator': 3, 'preCrop': False, 'padDistance': 5, 'distances': [1], 'force2D': False, 'force2Ddimension': 0, 'resegmentRange': None, 'label': 1, 'additionalInfo': True, 'binWidth': 25.0}	{'Original': {}, 'Wavelet': {}}	f462bd5cb6cb8ed2b1502ede6e07becda02bdbeb	3D	(0.84375, 0.84375, 2.0)	(512, 512, 247)	-640.515	-1024	1650	6052c2a54c12278cc405db872480a3290e6f93a7	(0.84375, 0.84375, 2.0)	(512, 512, 247)	(165, 145, 156, 66, 66, 18)	18731	1	(189.5615290160696, 179.5621162778282, 165.4667663232075)	(-56.63558489269127, -198.57258939058244, 1485.1335326464148)	(3.0, 3.0, 3.0)	(30, 31, 24)	-15.6103	-1046	276	(3.0, 3.0, 3.0)	(30, 31, 24)	(5, 6, 6, 19, 18, 12)	996	1	(12.126506024096386, 15.099397590361447, 12.179718875502008)	(-56.120481927710856, -198.70180722891567, 1485.2391566265057)	53.7751	-913	105	0.828653	0.580601	28.7457	49.5102	51.788	53.1601	59.5483	63.7103	26316	41.0268	0.562093	7611.83
gastric2020.nrrd	v3.0	1.18.2	1.2.4	1.0.0	3.7.3	{'minimumROIDimensions': 2, 'minimumROISize': None, 'normalize': False, 'normalizeScale': 1, 'removeOutliers': None, 'resampledPixelSpacing': [3.0, 3.0, 3.0], 'interpolator': 3, 'preCrop': False, 'padDistance': 5, 'distances': [1], 'force2D': False, 'force2Ddimension': 0, 'resegmentRange': None, 'label': 1, 'additionalInfo': True, 'binWidth': 25.0}	{'Original': {}, 'Wavelet': {}}	c79a279ebf2973d679bd298a8c17f9c2c804a25d	3D	(0.7229999999999999, 0.7229999999999999, 0.8115942028985508)	(512, 512, 553)	-935.998	-2048	1794	9c772d057c26b6cfac93bca1a00429c15889987a	(0.7229999999999999, 0.7229999999999999, 0.8115942028985507)	(512, 512, 553)	(125, 250, 346, 91, 73, 56)	91310	1	(167.43510020808236, 291.0197021136787, 371.5007666192093)	(-59.832722549556465, 25.612644628189656, 1417.0078685605174)	(3.0, 3.0, 3.0)	(33, 29, 27)	26.584	-1029	976	(3.0, 3.0, 3.0)	(33, 29, 27)	(5, 6, 6, 21, 17, 15)	1460	1	(14.98150684931507, 14.678082191780822, 12.25068493150685)	(-59.80527945205477, 25.378146575342456, 1417.346257693071)	68.5253	-61	168	0.695036	0.608773	33.8156	55.5472	69.7782	49.4773	56.6039	70.8025	38918.2	38.6073	0.556951	9971.7
[truncated: 25 more rows]
[truncated: 839 more columns]
