# Supplementary material for: Comparative assessment of the capability of machine learning-based radiomic models for predicting omental metastasis in locally advanced gastric cancer
Source: Sci Rep. 2024 Jul 13;14:16208. doi: 10.1038/s41598-024-66979-x (PMC11246510; doi:10.1038/s41598-024-66979-x)
Supplement: Supplementary file 2 — Supplementary Information 2. [file 41598_2024_66979_MOESM2_ESM.xlsx]

## Sheet: Sheet1
Additional file 2: The intra-class correlation coefficient for radiomics features.
Radiomics Feature	diagnostics_Image-original_Mean	diagnostics_Image-original_Minimum	diagnostics_Image-original_Maximum	diagnostics_Mask-original_VoxelNum	diagnostics_Mask-original_VolumeNum	diagnostics_Image-interpolated_Mean	diagnostics_Image-interpolated_Minimum	diagnostics_Image-interpolated_Maximum	diagnostics_Mask-interpolated_VoxelNum	diagnostics_Mask-interpolated_VolumeNum	diagnostics_Mask-interpolated_Mean	diagnostics_Mask-interpolated_Minimum	diagnostics_Mask-interpolated_Maximum	original_shape_Elongation	original_shape_Flatness	original_shape_LeastAxisLength	original_shape_MajorAxisLength	original_shape_Maximum2DDiameterColumn	original_shape_Maximum2DDiameterRow	original_shape_Maximum2DDiameterSlice	original_shape_Maximum3DDiameter	original_shape_MeshVolume	original_shape_MinorAxisLength	original_shape_Sphericity	original_shape_SurfaceArea	original_shape_SurfaceVolumeRatio	original_shape_VoxelVolume	original_firstorder_10Percentile	original_firstorder_90Percentile	original_firstorder_Energy	original_firstorder_Entropy	original_firstorder_InterquartileRange	original_firstorder_Kurtosis	original_firstorder_Maximum	original_firstorder_MeanAbsoluteDeviation	original_firstorder_Mean	original_firstorder_Median	original_firstorder_Minimum	original_firstorder_Range	original_firstorder_RobustMeanAbsoluteDeviation	original_firstorder_RootMeanSquared	original_firstorder_Skewness	original_firstorder_TotalEnergy	original_firstorder_Uniformity	original_firstorder_Variance	original_glcm_Autocorrelation	original_glcm_ClusterProminence	original_glcm_ClusterShade	original_glcm_ClusterTendency
ICC	0.998	0.977	0.835	0.908	0.107	0.902	0.892	0.904	0.871	0.813	0.901	0.857	0.852	0.833	0.756	0.758	0.851	0.809	0.815	0.788	0.807	0.871	0.791	0.75	0.868	0.813	0.871	0.846	0.957	0.914	0.938	0.921	0.906	0.852	0.906	0.901	0.928	0.837	0.816	0.929	0.909	0.519	0.914	0.948	0.777	0.588	0.177	0.33	0.764
[truncated: 815 more columns]
